# Supplementary material for: (2E)-3-(3-Bromo-4-meth­oxy­phen­yl)-1-(4-fluoro­phen­yl)prop-2-en-1-one
Source: Acta Crystallogr Sect E Struct Rep Online. 2011 Apr 13;67(Pt 5):o1090. doi: 10.1107/S1600536811012505 (PMC3089233; doi:10.1107/S1600536811012505)
Supplement: Supplementary file 1 [file e-67-o1090-sup1.cif]

##############################################################################
#                                                                            #
# This CIF contains the data in a paper accepted for publication in          #
# Acta Crystallographica Section E. It conforms to the requirements of       #
# Notes for Authors for Acta Crystallographica Section E, and has been       #
# peer reviewed under the auspices of the IUCr Commission on Journals.       #
#                                                                            #
# Full details of the Crystallographic Information File format               #
# are given in the paper "The Crystallographic Information File (CIF):       #
# a New Standard Archive File for Crystallography" by S. R. Hall, F. H.      #
# Allen and I. D. Brown [Acta Cryst. (1991), A47, 655-685].                  #
#                                                                            #
# The current version of the core CIF dictionary is obtainable from          #
# ftp://ftp.iucr.org/pub/cif_core.dic.                                       #
#                                                                            #
# Software is freely available for graphical display of the structure(s)     #
# in this CIF. For information consult the CIF software page                 #
# http://www.iucr.org/resources/cif/software.                                #
#                                                                            #
# This file may be used for bona fide research purposes within the           #
# scientific community so long as proper attribution is given to the journal # 
# article from which it was obtained.                                        #
#                                                                            #
##############################################################################
data_I
_audit_creation_method     SHELXL-97
_chemical_name_systematic
;
(2<i>E</i>)-3-(3-Bromo-4-methoxyphenyl)-1-(4-fluorophenyl)prop-2-en-1-one
;
_chemical_name_common     ?
_chemical_formula_moiety     'C16 H12 Br F O2'
_chemical_formula_sum     'C16 H12 Br F O2'
_chemical_formula_iupac     'C16 H12 Br F O2'
_chemical_formula_weight     335.17
_chemical_melting_point     ?
_symmetry_cell_setting     monoclinic
_symmetry_space_group_name_H-M     'P 21/c'
_symmetry_space_group_name_Hall     '-P 2ybc'
loop_
    _symmetry_equiv_pos_as_xyz
    'x, y, z'
    '-x, y+1/2, -z+1/2'
    '-x, -y, -z'
    'x, -y-1/2, z-1/2'
_cell_length_a     11.056(2)
_cell_length_b     4.1110(15)
_cell_length_c     30.825(5)
_cell_angle_alpha     90.00
_cell_angle_beta     96.76(2)
_cell_angle_gamma     90.00
_cell_volume     1391.3(6)
_cell_formula_units_Z     4
_cell_measurement_reflns_used     2417
_cell_measurement_theta_min     3.0510
_cell_measurement_theta_max     28.0147
_cell_measurement_temperature     295(2)
_exptl_crystal_description     prism
_exptl_crystal_colour     colourless
_exptl_crystal_size_max     0.5
_exptl_crystal_size_mid     0.4
_exptl_crystal_size_min     0.15
_exptl_crystal_density_diffrn     1.600
_exptl_crystal_density_method     'not measured'
_exptl_crystal_F_000     672
_exptl_absorpt_coefficient_mu     2.964
_exptl_absorpt_correction_type     multi-scan
_exptl_absorpt_process_details     '(CrysAlis PRO; Agilent, 2010)'
_exptl_absorpt_correction_T_min     0.50712
_exptl_absorpt_correction_T_max     1.00000
_exptl_special_details
;
;
_diffrn_ambient_temperature     295(2)
_diffrn_radiation_type     MoK\a
_diffrn_radiation_wavelength     0.71073
_diffrn_radiation_source     'Enhance (Mo) X-ray Source'
_diffrn_radiation_monochromator     'graphite'
_diffrn_measurement_device_type     'Agilent Xcalibur Eos'
_diffrn_measurement_method     \w
_diffrn_detector_area_resol_mean     16.1544
_diffrn_reflns_number     6983
_diffrn_reflns_av_R_equivalents     0.0311
_diffrn_reflns_av_sigmaI/netI     0.0510
_diffrn_reflns_theta_min     3.06
_diffrn_reflns_theta_max     28.01
_diffrn_reflns_theta_full     25.00
_diffrn_measured_fraction_theta_max     0.855
_diffrn_measured_fraction_theta_full     0.998
_diffrn_reflns_limit_h_min     -13
_diffrn_reflns_limit_h_max     14
_diffrn_reflns_limit_k_min     -5
_diffrn_reflns_limit_k_max     5
_diffrn_reflns_limit_l_min     -38
_diffrn_reflns_limit_l_max     39
_refine_special_details
;
Refinement of <i>F</i>^2^ against ALL reflections. The weighted <i>R</i>-factor
<i>wR</i> and goodness of fit <i>S</i> are based on <i>F</i>^2^, conventional
<i>R</i>-factors <i>R</i> are based on <i>F</i>, with <i>F</i> set to zero for
negative <i>F</i>^2^. The threshold expression of <i>F</i>^2^ >
2\s(<i>F</i>^2^) is used only for calculating <i>R</i>-factors(gt) <i>etc</i>.
and is not relevant to the choice of reflections for refinement.
<i>R</i>-factors based on <i>F</i>^2^ are statistically about twice as large
as those based on <i>F</i>, and <i>R</i>- factors based on ALL data will be
even larger.
;
_reflns_number_total     2887
_reflns_number_gt     1918
_reflns_threshold_expression     I>2\s(I)
_refine_ls_structure_factor_coef     Fsqd
_refine_ls_matrix_type     full
_refine_ls_R_factor_all     0.0779
_refine_ls_R_factor_gt     0.0441
_refine_ls_wR_factor_gt     0.0855
_refine_ls_wR_factor_ref     0.0924
_refine_ls_goodness_of_fit_ref     1.022
_refine_ls_restrained_S_all     1.022
_refine_ls_number_reflns     2887
_refine_ls_number_parameters     182
_refine_ls_number_restraints     0
_refine_ls_hydrogen_treatment     constr
_refine_ls_weighting_scheme     calc
_refine_ls_weighting_details
                 'calc w=1/[\s^2^(Fo^2^)+(0.0450P)^2^] where P=(Fo^2^+2Fc^2^)/3'
_atom_sites_solution_hydrogens     geom
_atom_sites_solution_primary     direct
_atom_sites_solution_secondary     difmap
_refine_ls_shift/su_max     0.001
_refine_ls_shift/su_mean     0.000
_refine_diff_density_max     0.318
_refine_diff_density_min     -0.524
_refine_ls_extinction_method     none
_refine_ls_extinction_coef     ?
loop_
    _atom_type_symbol
    _atom_type_description
    _atom_type_scat_dispersion_real
    _atom_type_scat_dispersion_imag
    _atom_type_scat_source
    'C' 'C' 0.0033 0.0016
                         'International Tables Vol C Tables 4.2.6.8 and 6.1.1.4'
    'H' 'H' 0.0000 0.0000
                         'International Tables Vol C Tables 4.2.6.8 and 6.1.1.4'
    'O' 'O' 0.0106 0.0060
                         'International Tables Vol C Tables 4.2.6.8 and 6.1.1.4'
    'F' 'F' 0.0171 0.0103
                         'International Tables Vol C Tables 4.2.6.8 and 6.1.1.4'
    'Br' 'Br' -0.2901 2.4595
                         'International Tables Vol C Tables 4.2.6.8 and 6.1.1.4'
_computing_data_collection     'CrysAlis PRO (Agilent, 2010)'
_computing_cell_refinement     'CrysAlis PRO (Agilent, 2010)'
_computing_data_reduction     'CrysAlis PRO (Agilent, 2010)'
_computing_structure_solution     'SIR92 (Altomare <i>et al.</i>, 1993)'
_computing_structure_refinement     'SHELXL97 (Sheldrick, 2008)'
_computing_molecular_graphics     'SHELXTL (Sheldrick, 2008)'
_computing_publication_material     'SHELXL97 (Sheldrick, 2008)'
loop_
    _atom_site_type_symbol
    _atom_site_label
    _atom_site_fract_x
    _atom_site_fract_y
    _atom_site_fract_z
    _atom_site_U_iso_or_equiv
    _atom_site_adp_type
    _atom_site_calc_flag
    _atom_site_refinement_flags
    _atom_site_occupancy
    _atom_site_symmetry_multiplicity
    _atom_site_disorder_assembly
    _atom_site_disorder_group
    C C1 0.1287(3) 0.1073(8) 0.61784(11) 0.0453(9) Uani d . 1 1 . .
    O O1 0.0290(2) 0.2293(7) 0.60968(8) 0.0649(7) Uani d . 1 1 . .
    C C2 0.1926(3) 0.1062(8) 0.66297(11) 0.0427(8) Uani d . 1 1 . .
    H H2 0.2639 -0.0139 0.6689 0.051 Uiso calc R 1 1 . .
    C C3 0.1509(3) 0.2716(8) 0.69512(11) 0.0397(8) Uani d . 1 1 . .
    H H3 0.0814 0.3956 0.6873 0.048 Uiso calc R 1 1 . .
    C C4 0.1999(3) 0.2836(7) 0.74082(10) 0.0328(7) Uani d . 1 1 . .
    C C5 0.3100(3) 0.1388(7) 0.75684(10) 0.0340(7) Uani d . 1 1 . .
    H H5 0.3557 0.0294 0.7379 0.041 Uiso calc R 1 1 . .
    C C6 0.3511(3) 0.1577(7) 0.80038(11) 0.0342(7) Uani d . 1 1 . .
    Br Br6 0.50370(3) -0.02669(8) 0.820926(12) 0.05081(15) Uani d . 1 1 . .
    C C7 0.2842(3) 0.3147(7) 0.83016(10) 0.0370(8) Uani d . 1 1 . .
    O O7 0.3326(2) 0.3123(6) 0.87212(7) 0.0539(7) Uani d . 1 1 . .
    C C71 0.2665(4) 0.4821(10) 0.90272(13) 0.0834(15) Uani d . 1 1 . .
    H H71A 0.1882 0.3821 0.9033 0.125 Uiso calc R 1 1 . .
    H H71B 0.2558 0.7053 0.8939 0.125 Uiso calc R 1 1 . .
    H H71C 0.3114 0.4722 0.9313 0.125 Uiso calc R 1 1 . .
    C C8 0.1740(3) 0.4534(7) 0.81422(12) 0.0434(8) Uani d . 1 1 . .
    H H8 0.1263 0.5534 0.8333 0.052 Uiso calc R 1 1 . .
    C C9 0.1346(3) 0.4439(7) 0.77032(12) 0.0414(8) Uani d . 1 1 . .
    H H9 0.0622 0.5477 0.7600 0.050 Uiso calc R 1 1 . .
    C C11 0.1903(3) -0.0519(8) 0.58326(10) 0.0414(8) Uani d . 1 1 . .
    C C12 0.3150(3) -0.1039(9) 0.58687(12) 0.0549(10) Uani d . 1 1 . .
    H H12 0.3634 -0.0397 0.6121 0.066 Uiso calc R 1 1 . .
    C C13 0.3682(4) -0.2492(10) 0.55362(13) 0.0653(11) Uani d . 1 1 . .
    H H13 0.4519 -0.2840 0.5562 0.078 Uiso calc R 1 1 . .
    C C14 0.2958(4) -0.3405(10) 0.51699(13) 0.0647(11) Uani d . 1 1 . .
    F F14 0.3475(3) -0.4875(6) 0.48435(9) 0.1010(9) Uani d . 1 1 . .
    C C15 0.1731(4) -0.2938(10) 0.51172(13) 0.0664(11) Uani d . 1 1 . .
    H H15 0.1257 -0.3590 0.4863 0.080 Uiso calc R 1 1 . .
    C C16 0.1211(3) -0.1476(10) 0.54502(12) 0.0579(10) Uani d . 1 1 . .
    H H16 0.0375 -0.1121 0.5418 0.069 Uiso calc R 1 1 . .
loop_
    _atom_site_aniso_label
    _atom_site_aniso_U_11
    _atom_site_aniso_U_22
    _atom_site_aniso_U_33
    _atom_site_aniso_U_12
    _atom_site_aniso_U_13
    _atom_site_aniso_U_23
    C1 0.044(2) 0.050(2) 0.040(2) -0.0048(18) -0.0020(16) 0.0113(17)
    O1 0.0470(15) 0.096(2) 0.0495(17) 0.0107(15) -0.0012(12) 0.0108(15)
    C2 0.040(2) 0.0474(19) 0.040(2) -0.0022(16) 0.0025(16) 0.0054(17)
    C3 0.0342(18) 0.0413(19) 0.043(2) -0.0046(15) 0.0030(15) 0.0054(17)
    C4 0.0280(16) 0.0331(17) 0.0376(19) -0.0056(14) 0.0059(14) 0.0018(15)
    C5 0.0352(18) 0.0330(16) 0.0360(19) -0.0028(15) 0.0135(14) -0.0030(15)
    C6 0.0311(17) 0.0309(16) 0.041(2) -0.0039(14) 0.0074(14) -0.0027(15)
    Br6 0.0406(2) 0.0546(2) 0.0557(2) 0.01012(18) -0.00083(15) -0.00365(19)
    C7 0.0423(19) 0.0339(17) 0.036(2) 0.0000(16) 0.0111(15) 0.0006(15)
    O7 0.0669(17) 0.0631(16) 0.0318(15) 0.0137(13) 0.0064(12) -0.0071(12)
    C71 0.125(4) 0.090(3) 0.037(2) 0.046(3) 0.014(2) -0.013(2)
    C8 0.0422(19) 0.041(2) 0.050(2) 0.0063(17) 0.0174(16) -0.0053(17)
    C9 0.0318(17) 0.0398(18) 0.052(2) 0.0035(15) 0.0049(15) 0.0017(17)
    C11 0.048(2) 0.0445(19) 0.0297(18) -0.0072(17) -0.0026(15) 0.0058(16)
    C12 0.060(2) 0.069(2) 0.034(2) -0.004(2) -0.0011(17) -0.0014(19)
    C13 0.062(3) 0.084(3) 0.049(3) 0.009(2) 0.006(2) -0.003(2)
    C14 0.097(4) 0.059(2) 0.037(2) 0.002(3) 0.009(2) -0.003(2)
    F14 0.141(2) 0.112(2) 0.0519(16) 0.0258(17) 0.0209(15) -0.0175(15)
    C15 0.086(3) 0.074(3) 0.036(2) -0.015(3) -0.007(2) -0.004(2)
    C16 0.053(2) 0.075(3) 0.043(2) -0.011(2) -0.0043(18) 0.006(2)
_geom_special_details
;
All s.u.'s (except the s.u. in the dihedral angle between two l.s. planes) are
estimated using the full covariance matrix. The cell s.u.'s are taken into
account individually in the estimation of s.u.'s in distances, angles and
torsion angles; correlations between s.u.'s in cell parameters are only used
when they are defined by crystal symmetry. An approximate (isotropic)
treatment of cell s.u.'s is used for estimating s.u.'s involving l.s. planes.
;
loop_
    _geom_bond_atom_site_label_1
    _geom_bond_atom_site_label_2
    _geom_bond_site_symmetry_2
    _geom_bond_distance
    _geom_bond_publ_flag
    C1 O1 . 1.210(4) ?
    C1 C11 . 1.483(5) ?
    C1 C2 . 1.484(5) ?
    C2 C3 . 1.328(4) ?
    C2 H2 . 0.9300 ?
    C3 C4 . 1.449(4) ?
    C3 H3 . 0.9300 ?
    C4 C9 . 1.391(4) ?
    C4 C5 . 1.393(4) ?
    C5 C6 . 1.367(4) ?
    C5 H5 . 0.9300 ?
    C6 C7 . 1.402(4) ?
    C6 Br6 . 1.890(3) ?
    C7 O7 . 1.340(4) ?
    C7 C8 . 1.383(4) ?
    O7 C71 . 1.440(4) ?
    C71 H71A . 0.9600 ?
    C71 H71B . 0.9600 ?
    C71 H71C . 0.9600 ?
    C8 C9 . 1.372(5) ?
    C8 H8 . 0.9300 ?
    C9 H9 . 0.9300 ?
    C11 C16 . 1.385(5) ?
    C11 C12 . 1.387(4) ?
    C12 C13 . 1.377(5) ?
    C12 H12 . 0.9300 ?
    C13 C14 . 1.358(5) ?
    C13 H13 . 0.9300 ?
    C14 F14 . 1.357(4) ?
    C14 C15 . 1.361(5) ?
    C15 C16 . 1.372(5) ?
    C15 H15 . 0.9300 ?
    C16 H16 . 0.9300 ?
loop_
    _geom_angle_atom_site_label_1
    _geom_angle_atom_site_label_2
    _geom_angle_atom_site_label_3
    _geom_angle_site_symmetry_1
    _geom_angle_site_symmetry_3
    _geom_angle
    _geom_angle_publ_flag
    O1 C1 C11 . . 121.2(3) ?
    O1 C1 C2 . . 121.1(3) ?
    C11 C1 C2 . . 117.7(3) ?
    C3 C2 C1 . . 122.0(3) ?
    C3 C2 H2 . . 119.0 ?
    C1 C2 H2 . . 119.0 ?
    C2 C3 C4 . . 128.3(3) ?
    C2 C3 H3 . . 115.8 ?
    C4 C3 H3 . . 115.8 ?
    C9 C4 C5 . . 118.0(3) ?
    C9 C4 C3 . . 119.2(3) ?
    C5 C4 C3 . . 122.8(3) ?
    C6 C5 C4 . . 119.9(3) ?
    C6 C5 H5 . . 120.0 ?
    C4 C5 H5 . . 120.0 ?
    C5 C6 C7 . . 122.0(3) ?
    C5 C6 Br6 . . 119.1(2) ?
    C7 C6 Br6 . . 118.9(2) ?
    O7 C7 C8 . . 125.5(3) ?
    O7 C7 C6 . . 116.6(3) ?
    C8 C7 C6 . . 117.9(3) ?
    C7 O7 C71 . . 117.0(3) ?
    O7 C71 H71A . . 109.5 ?
    O7 C71 H71B . . 109.5 ?
    H71A C71 H71B . . 109.5 ?
    O7 C71 H71C . . 109.5 ?
    H71A C71 H71C . . 109.5 ?
    H71B C71 H71C . . 109.5 ?
    C9 C8 C7 . . 120.1(3) ?
    C9 C8 H8 . . 119.9 ?
    C7 C8 H8 . . 119.9 ?
    C8 C9 C4 . . 122.0(3) ?
    C8 C9 H9 . . 119.0 ?
    C4 C9 H9 . . 119.0 ?
    C16 C11 C12 . . 118.0(3) ?
    C16 C11 C1 . . 118.9(3) ?
    C12 C11 C1 . . 123.1(3) ?
    C13 C12 C11 . . 121.0(3) ?
    C13 C12 H12 . . 119.5 ?
    C11 C12 H12 . . 119.5 ?
    C14 C13 C12 . . 118.5(4) ?
    C14 C13 H13 . . 120.8 ?
    C12 C13 H13 . . 120.8 ?
    F14 C14 C13 . . 118.8(4) ?
    F14 C14 C15 . . 118.4(4) ?
    C13 C14 C15 . . 122.8(4) ?
    C14 C15 C16 . . 118.1(4) ?
    C14 C15 H15 . . 120.9 ?
    C16 C15 H15 . . 120.9 ?
    C15 C16 C11 . . 121.6(4) ?
    C15 C16 H16 . . 119.2 ?
    C11 C16 H16 . . 119.2 ?
loop_
    _geom_torsion_atom_site_label_1
    _geom_torsion_atom_site_label_2
    _geom_torsion_atom_site_label_3
    _geom_torsion_atom_site_label_4
    _geom_torsion_site_symmetry_1
    _geom_torsion_site_symmetry_2
    _geom_torsion_site_symmetry_3
    _geom_torsion_site_symmetry_4
    _geom_torsion
    _geom_torsion_publ_flag
    O1 C1 C2 C3 . . . . -8.4(5) ?
    C11 C1 C2 C3 . . . . 172.8(3) ?
    C1 C2 C3 C4 . . . . 177.2(3) ?
    C2 C3 C4 C9 . . . . -172.8(3) ?
    C2 C3 C4 C5 . . . . 6.7(5) ?
    C9 C4 C5 C6 . . . . -0.2(4) ?
    C3 C4 C5 C6 . . . . -179.7(3) ?
    C4 C5 C6 C7 . . . . 1.2(4) ?
    C4 C5 C6 Br6 . . . . -177.6(2) ?
    C5 C6 C7 O7 . . . . 178.8(3) ?
    Br6 C6 C7 O7 . . . . -2.3(4) ?
    C5 C6 C7 C8 . . . . -0.2(5) ?
    Br6 C6 C7 C8 . . . . 178.7(2) ?
    C8 C7 O7 C71 . . . . -3.1(5) ?
    C6 C7 O7 C71 . . . . 178.0(3) ?
    O7 C7 C8 C9 . . . . 179.2(3) ?
    C6 C7 C8 C9 . . . . -2.0(5) ?
    C7 C8 C9 C4 . . . . 3.2(5) ?
    C5 C4 C9 C8 . . . . -2.0(4) ?
    C3 C4 C9 C8 . . . . 177.6(3) ?
    O1 C1 C11 C16 . . . . -19.2(5) ?
    C2 C1 C11 C16 . . . . 159.6(3) ?
    O1 C1 C11 C12 . . . . 159.3(3) ?
    C2 C1 C11 C12 . . . . -21.8(5) ?
    C16 C11 C12 C13 . . . . -0.6(5) ?
    C1 C11 C12 C13 . . . . -179.2(3) ?
    C11 C12 C13 C14 . . . . 0.1(6) ?
    C12 C13 C14 F14 . . . . -179.2(3) ?
    C12 C13 C14 C15 . . . . 0.2(6) ?
    F14 C14 C15 C16 . . . . 179.4(4) ?
    C13 C14 C15 C16 . . . . 0.1(6) ?
    C14 C15 C16 C11 . . . . -0.6(6) ?
    C12 C11 C16 C15 . . . . 0.9(6) ?
    C1 C11 C16 C15 . . . . 179.5(3) ?
data_global
_journal_date_recd_electronic     2011-03-28
_journal_date_accepted     2011-04-04
_journal_name_full     'Acta Crystallographica, Section E'
_journal_year     2011
_journal_volume     67
_journal_issue      5
_journal_page_first     o1090
_journal_page_last     o1090
_journal_paper_category     QO
_journal_coeditor_code     DN2670
_publ_contact_author
;
Maciej Kubicki
Faculty of Chemistry
Adam Mickiewicz University
Grunwaldzka 6
60-780 Pozna\'n
Poland
;
_publ_contact_author_email     mkubicki@amu.edu.pl
_publ_section_title
;
(2<i>E</i>)-3-(3-Bromo-4-methoxyphenyl)-1-(4-fluorophenyl)prop-2-en-1-one
;
loop_
    _publ_author_name
    _publ_author_address
    'Dutkiewicz, Grzegorz'
;
Department of Chemistry
Adam Mickiewicz University
Grunwaldzka 6
60-780 Pozna\'n
Poland
;
    'Siddaraju, B. P.'
;
Department of Studies in Chemistry
University of Mysore
Manasagangotri
Mysore 570 006
India
;
    'Yathirajan, H. S.'
;
Department of Studies in Chemistry
University of Mysore
Manasagangotri
Mysore 570 006
India
;
    'Narayana, B.'
;
Department of Studies in Chemistry
Mangalore University
Mangalagangotri 574 199
India
;
    'Kubicki, Maciej'
;
Department of Chemistry
Adam Mickiewicz University
Grunwaldzka 6
60-780 Pozna\'n
Poland
;
_publ_section_synopsis     .
_iucr_refine_instructions_details
;
TITL hsy809 in P2(1)/c
CELL  0.71073  11.056   4.1110  30.825   90.000   96.76   90.000
ZERR     4.00   0.002   0.0015   0.005    0.000    0.02    0.000
LATT   1
SYMM  - X, 1/2 + Y, 1/2 - Z
SFAC  C    H    O    F    BR
UNIT  64   48   8    4    4
FMAP   2
PLAN  -10
bond $h
acta 50
conf
mpla c7 o7 c71
mpla 6 c4 c5 c6 c7 c8 c9 o7 br6 c3
mpla 6 c11 c12 c13 c14 c15 c16 f14 c1
mpla c3 c2 c1 o1
mpla 6 c4 c5 c6 c7 c8 c9 o7 br6 c3
L.S.   4
WGHT    0.045000
FVAR       5.04988
move 1 1 1 -1
C1    1    0.871255    0.892708    0.382161    11.00000    0.04403    0.04981 =
         0.04040    0.01126   -0.00198   -0.00481
O1    3    0.970960    0.770682    0.390322    11.00000    0.04704    0.09641 =
         0.04947    0.01077   -0.00119    0.01074
C2    1    0.807397    0.893815    0.337026    11.00000    0.04031    0.04744 =
         0.03997    0.00542    0.00254   -0.00222
AFIX  43
H2    2    0.736085    1.013892    0.331076    11.00000   -1.20000
AFIX   0
C3    1    0.849073    0.728417    0.304883    11.00000    0.03418    0.04131 =
         0.04333    0.00536    0.00296   -0.00461
AFIX  43
H3    2    0.918581    0.604415    0.312702    11.00000   -1.20000
AFIX   0
C4    1    0.800099    0.716419    0.259177    11.00000    0.02796    0.03315 =
         0.03763    0.00175    0.00587   -0.00558
C5    1    0.689950    0.861218    0.243163    11.00000    0.03520    0.03297 =
         0.03600   -0.00299    0.01350   -0.00278
AFIX  43
H5    2    0.644345    0.970637    0.262057    11.00000   -1.20000
AFIX   0
C6    1    0.648945    0.842284    0.199619    11.00000    0.03107    0.03090 =
         0.04136   -0.00265    0.00744   -0.00386
BR6   5    0.496299    1.026694    0.179074    11.00000    0.04061    0.05457 =
         0.05569   -0.00365   -0.00083    0.01012
C7    1    0.715767    0.685314    0.169843    11.00000    0.04228    0.03393 =
         0.03636    0.00056    0.01112   -0.00005
O7    3    0.667427    0.687661    0.127881    11.00000    0.06690    0.06310 =
         0.03175   -0.00714    0.00641    0.01368
C71   1    0.733510    0.517879    0.097278    11.00000    0.12465    0.08962 =
         0.03711   -0.01307    0.01427    0.04599
AFIX 137
H71A  2    0.811752    0.617892    0.096658    11.00000   -1.50000
H71B  2    0.688610    0.527806    0.068691    11.00000   -1.50000
H71C  2    0.744228    0.294736    0.106079    11.00000   -1.50000
AFIX   0
C8    1    0.826036    0.546610    0.185776    11.00000    0.04223    0.04074 =
         0.04998   -0.00535    0.01741    0.00633
AFIX  43
H8    2    0.873668    0.446643    0.166700    11.00000   -1.20000
AFIX   0
C9    1    0.865352    0.556123    0.229678    11.00000    0.03183    0.03977 =
         0.05246    0.00170    0.00490    0.00345
AFIX  43
H9    2    0.937781    0.452320    0.240021    11.00000   -1.20000
AFIX   0
C11   1    0.809697    1.051899    0.416736    11.00000    0.04837    0.04451 =
         0.02968    0.00576   -0.00258   -0.00716
C12   1    0.685006    1.103914    0.413126    11.00000    0.05956    0.06906 =
         0.03448   -0.00143   -0.00108   -0.00364
AFIX  43
H12   2    0.636589    1.039682    0.387855    11.00000   -1.20000
AFIX   0
C13   1    0.631756    1.249198    0.446377    11.00000    0.06189    0.08449 =
         0.04915   -0.00290    0.00556    0.00923
AFIX  43
H13   2    0.548103    1.284022    0.443807    11.00000   -1.20000
AFIX   0
C14   1    0.704183    1.340470    0.483008    11.00000    0.09737    0.05944 =
         0.03733   -0.00348    0.00860    0.00205
F14   4    0.652469    1.487540    0.515654    11.00000    0.14128    0.11211 =
         0.05186   -0.01748    0.02088    0.02577
C15   1    0.826932    1.293753    0.488284    11.00000    0.08626    0.07374 =
         0.03563   -0.00419   -0.00724   -0.01547
AFIX  43
H15   2    0.874260    1.359016    0.513741    11.00000   -1.20000
AFIX   0
C16   1    0.878877    1.147630    0.454976    11.00000    0.05298    0.07548 =
         0.04290    0.00575   -0.00427   -0.01129
AFIX  43
H16   2    0.962525    1.112070    0.458167    11.00000   -1.20000
HKLF    4
REM  hsy809 in P2(1)/c
REM R1 =  0.0441 for   1918 Fo > 4sig(Fo)  and  0.0779 for all   2887 data
REM    182 parameters refined using      0 restraints
END
WGHT      0.0473      0.0000
REM Highest difference peak  0.318,  deepest hole -0.524,  1-sigma level  0.066
Q1    1   0.4386  0.8315  0.1702  11.00000  0.05    0.32
Q2    1   0.5166  1.1568  0.1525  11.00000  0.05    0.30
Q3    1   0.5645  0.8471  0.1878  11.00000  0.05    0.28
Q4    1   0.4734  1.5146  0.2045  11.00000  0.05    0.27
Q5    1   0.6450  0.7619  0.2205  11.00000  0.05    0.25
Q6    1   0.5776  1.3913  0.2215  11.00000  0.05    0.25
Q7    1   0.4994  1.2725  0.1897  11.00000  0.05    0.24
Q8    1   0.5074  0.8879  0.1486  11.00000  0.05    0.24
Q9    1   0.5308  1.2613  0.1828  11.00000  0.05    0.23
Q10   1   0.5898  1.1581  0.1901  11.00000  0.05    0.23
;
