# Supplementary material for: (2E)-3-(3-Bromo-4-meth­oxy­phen­yl)-1-(4-fluoro­phen­yl)prop-2-en-1-one
Source: Acta Crystallogr Sect E Struct Rep Online. 2011 Apr 13;67(Pt 5):o1090. doi: 10.1107/S1600536811012505 (PMC3089233; doi:10.1107/S1600536811012505)
Supplement: Supplementary file 2 [file e-67-o1090-Isup2.hkl]

#
# h,k,l, Fc-squared, Fo-squared, sigma(Fo-squared) and status flag
#
data_I
_shelx_title ' hsy809 in P2(1)/c'
_shelx_refln_list_code          4
_shelx_F_calc_maximum      206.76
_exptl_crystal_F_000       672.00
_reflns_d_resolution_high  0.7566
 
loop_
 _symmetry_equiv_pos_as_xyz
 'x, y, z'
 '-x, y+1/2, -z+1/2'
 '-x, -y, -z'
 'x, -y-1/2, z-1/2'
 
_cell_length_a    11.0560
_cell_length_b     4.1110
_cell_length_c    30.8250
_cell_angle_alpha  90.000
_cell_angle_beta   96.760
_cell_angle_gamma  90.000
 
_shelx_F_squared_multiplier     1.000
 
loop_
 _refln_index_h
 _refln_index_k
 _refln_index_l
 _refln_F_squared_calc
 _refln_F_squared_meas
 _refln_F_squared_sigma
 _refln_observed_status
   2   0   0     1980.86     2014.28     12.07 o
   3   0   0     7312.93     7732.88     39.08 o
   4   0   0     1305.63     1328.00     41.73 o
   5   0   0    10174.32    10625.05     78.88 o
   6   0   0    23893.49    26179.83    300.55 o
   7   0   0     3155.10     3201.82     50.33 o
   8   0   0     1927.53     1823.47    127.12 o
   9   0   0     2053.53     2268.40     47.40 o
  10   0   0     1557.57     1549.16     47.92 o
  11   0   0     1006.22     1077.76     29.78 o
  12   0   0      248.38      277.37     29.80 o
  13   0   0      761.74      705.72     58.37 o
   1   1   0     2974.90     3064.71     17.78 o
   2   1   0      300.45      309.25     17.02 o
   3   1   0      114.35      132.78      5.37 o
   4   1   0      240.97      252.17      5.94 o
   5   1   0       74.39       95.05      6.91 o
   6   1   0       64.25       55.78      8.84 o
   7   1   0      481.20      487.92     33.99 o
   8   1   0       44.93       53.31     12.26 o
   9   1   0        1.47        9.93     18.32 o
  10   1   0       84.57       79.30     20.82 o
  11   1   0        0.06      -31.77     44.95 o
  12   1   0       13.94       38.28     54.12 o
  14   1   0        2.95       84.39     47.16 o
   0   2   0     3249.45     3116.98     30.74 o
   1   2   0     6106.29     5917.69     34.18 o
   2   2   0     4327.47     4320.17     33.70 o
   3   2   0     6835.07     6839.94     44.33 o
   4   2   0     3208.46     3046.02     44.09 o
   5   2   0     3372.71     3264.58     28.74 o
   6   2   0     1768.45     1671.16     64.34 o
   7   2   0     1933.42     1566.84    209.63 o
   8   2   0     1472.74     1621.43     46.52 o
   9   2   0      992.38      992.03     46.60 o
  10   2   0      727.08      751.95     47.98 o
  11   2   0      413.18      369.63     49.00 o
  12   2   0      393.19      355.24     55.68 o
   1   3   0        0.02       -1.89     12.47 o
   2   3   0       34.52       17.88     16.02 o
   3   3   0       12.02       17.95      5.81 o
   4   3   0       26.98       35.47     16.14 o
   5   3   0      123.46      108.15     16.39 o
   6   3   0        2.45       -5.68     33.70 o
   7   3   0       73.58       99.25     37.71 o
   8   3   0        4.89       -8.68     39.92 o
   9   3   0        6.26       17.59     45.10 o
  10   3   0        0.76       -8.51     49.27 o
   0   4   0      370.14      400.05     26.98 o
   1   4   0      304.81      272.83     27.06 o
   2   4   0      475.85      439.57     28.56 o
   3   4   0      656.88      611.12     34.44 o
   4   4   0      411.19      388.33     36.34 o
   5   4   0       66.57      101.13     34.97 o
   6   4   0      218.37      232.36     39.55 o
   7   4   0      169.73      210.08     41.70 o
   8   4   0      136.41      188.36     45.29 o
   9   4   0      206.04      271.75     49.83 o
 -14   1   1       10.00       31.67     46.44 o
 -13   1   1        0.30        9.42     33.76 o
 -12   1   1       15.71        2.25     51.15 o
 -11   1   1       73.65       55.81     47.28 o
 -10   1   1        1.74       -7.65     21.45 o
  -9   1   1       24.88       18.47     18.74 o
  -8   1   1      586.21      565.13     22.07 o
  -7   1   1      906.15      918.02     29.84 o
  -6   1   1       75.65       83.27     11.77 o
  -5   1   1      445.45      442.60     10.14 o
  -4   1   1      245.69      271.21      5.46 o
  -3   1   1       21.13       21.33      4.02 o
  -2   1   1     8805.96     8775.49     44.61 o
  -1   1   1     6729.83     6712.25     21.21 o
   0   1   1       23.78       31.18      3.12 o
   1   1   1     7445.81     7265.33     60.16 o
   2   1   1     2142.90     2122.89     11.18 o
   3   1   1      379.11      372.48      6.02 o
   4   1   1     2424.42     2537.15     16.54 o
   5   1   1     2124.46     2205.28     23.14 o
   6   1   1     2025.09     1841.74    124.41 o
   7   1   1     1435.55     1388.24     58.66 o
   8   1   1      554.03      503.61     57.29 o
   9   1   1     1042.21      949.99     21.85 o
  10   1   1      471.97      474.97     22.51 o
  11   1   1      245.54      213.60     49.55 o
  12   1   1      399.65      388.01     54.35 o
  14   1   1      155.99      199.68     47.06 o
 -12   2   1       45.89       48.64     53.09 o
 -11   2   1       48.43       65.77     47.78 o
 -10   2   1       31.05       80.60     45.25 o
  -9   2   1      164.79      184.94     42.41 o
  -8   2   1      275.20      327.92     38.69 o
  -7   2   1       29.07       37.99     32.19 o
  -6   2   1      162.01      152.65      7.37 o
  -5   2   1      360.17      331.51     17.88 o
  -4   2   1      270.35      281.02     13.14 o
  -3   2   1     1490.65     1402.42     34.09 o
  -2   2   1      212.12      205.87      5.57 o
  -1   2   1        5.37       39.07      7.26 o
   0   2   1      924.22      912.54     13.65 o
   1   2   1     1144.07     1127.14     11.65 o
   2   2   1      276.38      295.12     12.55 o
   3   2   1      733.98      748.14     14.80 o
   4   2   1      517.70      485.72     10.36 o
   5   2   1      371.74      375.44     16.56 o
   6   2   1      251.41      237.92     27.96 o
   7   2   1      162.72      148.49     24.47 o
   8   2   1      102.95      154.06     37.81 o
   9   2   1      300.12      322.31     43.07 o
  10   2   1      130.93      198.87     47.54 o
  11   2   1       80.21       70.51     50.83 o
  12   2   1       37.40       59.11     54.92 o
 -10   3   1       20.51       41.39     48.16 o
  -9   3   1       28.75       26.99     43.68 o
  -8   3   1       33.07       50.46     40.44 o
  -7   3   1       12.63       26.00     37.11 o
  -6   3   1       32.02       42.51     33.28 o
  -5   3   1      367.87      378.46     33.35 o
  -4   3   1       62.55       82.45     28.19 o
  -3   3   1        4.08       10.22     10.53 o
  -2   3   1      446.67      389.88     18.06 o
  -1   3   1      210.81      198.94     14.29 o
   0   3   1      451.09      414.44     13.66 o
   1   3   1      586.15      554.88     13.66 o
   2   3   1      582.62      545.18     19.41 o
   3   3   1      316.37      263.07     11.12 o
   4   3   1      159.88      147.80     17.09 o
   5   3   1      344.70      341.39     34.97 o
   6   3   1      423.71      423.12     36.50 o
   7   3   1      347.48      352.56     39.36 o
   8   3   1      427.35      440.43     44.01 o
   9   3   1      159.94      153.69     45.12 o
  10   3   1      103.87       81.29     48.08 o
  -9   4   1        8.21       62.49     49.16 o
  -8   4   1       93.06      114.77     45.48 o
  -7   4   1      184.48      161.12     41.93 o
  -6   4   1      189.73      173.20     39.06 o
  -5   4   1      157.16      149.06     34.23 o
  -4   4   1       26.12       33.97     33.68 o
  -3   4   1       90.83       82.53     30.80 o
  -2   4   1      398.43      357.01     29.78 o
  -1   4   1      327.19      296.68     18.99 o
   0   4   1      254.48      213.47     27.05 o
   1   4   1       93.48       91.22     28.32 o
   2   4   1      171.89      128.20     29.77 o
   3   4   1      365.44      289.98     33.06 o
   4   4   1      174.27      173.19     35.31 o
   5   4   1      114.63      107.30     37.44 o
   6   4   1      202.11      211.47     39.22 o
   7   4   1       48.61       69.19     42.45 o
   8   4   1      139.80      127.40     45.76 o
 -13   0   2      272.40      291.46     39.11 o
 -12   0   2      407.79      417.73     31.66 o
 -11   0   2     1554.30     1488.72     34.58 o
 -10   0   2      548.37      571.33     25.55 o
  -9   0   2     1708.88     1706.52     31.21 o
  -8   0   2      642.38      571.15     27.27 o
  -7   0   2     2806.82     3005.39     22.23 o
  -6   0   2     2235.49     2321.87     87.26 o
  -5   0   2     3787.63     3999.49     20.20 o
  -4   0   2    11068.38    11485.02     73.72 o
  -3   0   2    28218.25    27343.81    293.12 o
  -2   0   2      287.82      339.98      9.29 o
   2   0   2    19362.66    18669.18     28.27 o
   3   0   2     4397.68     4703.72     34.47 o
   4   0   2      920.93      930.03     13.31 o
   5   0   2     1610.28     1737.95     18.48 o
   6   0   2     3913.50     4068.09     40.65 o
   7   0   2      420.14      367.92     29.64 o
   8   0   2      761.85      757.76     34.37 o
   9   0   2      412.04      372.77     39.69 o
  10   0   2      571.48      603.18     44.21 o
  11   0   2       19.77        2.23     45.21 o
  12   0   2       88.55       82.36     48.51 o
  13   0   2       67.35       57.43     54.66 o
 -14   1   2        0.23       33.24     47.19 o
 -13   1   2       63.74      113.92     35.33 o
 -12   1   2       13.06       48.66     33.11 o
 -11   1   2       29.83       21.18     49.69 o
 -10   1   2       11.81        6.90     22.15 o
  -9   1   2      217.76      198.17     20.34 o
  -8   1   2      205.39      191.40     10.81 o
  -7   1   2      161.21      189.76      9.13 o
  -6   1   2        3.15        0.17     12.80 o
  -5   1   2      609.72      622.00     13.80 o
  -4   1   2      658.28      691.37      8.14 o
  -3   1   2     3423.07     3618.93     30.03 o
  -2   1   2     4949.24     5186.21     12.71 o
  -1   1   2    29153.16    26288.49    172.52 o
   0   1   2      366.54      377.24      4.33 o
   1   1   2     5473.12     5381.61     39.44 o
   2   1   2     2897.85     3091.69     35.32 o
   3   1   2     1950.64     2052.17     10.26 o
   4   1   2     1039.92     1040.81     11.48 o
   5   1   2     2408.89     2821.51     29.18 o
   6   1   2       48.30       76.97     24.23 o
   7   1   2      157.63      243.54     30.51 o
   8   1   2       82.77       92.86     28.38 o
   9   1   2       23.77       45.07     17.74 o
  10   1   2       30.90       43.42     20.61 o
  11   1   2      117.37      177.95     48.09 o
  12   1   2        0.35        3.79     50.66 o
 -12   2   2      235.70      184.17     53.45 o
 -11   2   2      419.94      501.80     52.92 o
 -10   2   2      374.51      372.14     45.93 o
  -9   2   2      394.94      432.16     42.62 o
  -8   2   2     2100.90     2070.35     46.64 o
  -7   2   2      789.60      636.48    131.37 o
  -6   2   2     1620.34     1664.76     37.81 o
  -5   2   2     1419.97     1341.64     32.07 o
  -4   2   2     1090.69     1106.78     14.67 o
  -3   2   2     2101.22     2077.79     11.84 o
  -2   2   2     6466.06     6460.10     29.70 o
  -1   2   2     1239.00     1244.16     15.37 o
   0   2   2     1581.79     1507.77     11.29 o
   1   2   2     1072.29     1036.14     13.62 o
   2   2   2     1594.23     1699.86     21.99 o
   3   2   2     3735.04     3608.50     23.40 o
   4   2   2     1039.57      956.99     19.59 o
   5   2   2     1038.76     1027.90     18.02 o
   6   2   2      289.92      277.76     12.68 o
   7   2   2      184.42      184.48     11.41 o
   8   2   2      161.91      170.29     36.45 o
   9   2   2      615.39      642.81     45.19 o
  10   2   2       45.27       59.48     43.56 o
  11   2   2       72.63       66.29     50.82 o
 -10   3   2      188.49      169.37     49.52 o
  -9   3   2       95.66      132.86     45.52 o
  -8   3   2      205.88      175.23     41.65 o
  -7   3   2      167.27      126.25     35.79 o
  -6   3   2       52.56       59.63     33.21 o
  -5   3   2      568.35      559.88     33.01 o
  -4   3   2      352.67      357.30     29.85 o
  -3   3   2      192.27      221.52     12.53 o
  -2   3   2      308.35      317.59     12.48 o
  -1   3   2      487.00      460.83     14.75 o
   0   3   2      145.92      144.00     12.54 o
   1   3   2      785.47      715.77     20.59 o
   2   3   2      286.92      278.98     12.82 o
   3   3   2      284.75      234.01     23.75 o
   4   3   2       29.41       85.41     20.94 o
   5   3   2      229.40      213.84     17.63 o
   6   3   2      143.93      167.05     37.28 o
   7   3   2      177.79      232.13     40.12 o
   8   3   2      127.21      163.92     42.23 o
   9   3   2       24.62       55.17     46.33 o
  10   3   2       34.38       27.43     49.59 o
  -9   4   2      172.94      238.00     48.89 o
  -8   4   2      129.61      155.63     44.26 o
  -7   4   2      113.13      166.96     41.22 o
  -6   4   2       47.52       68.22     37.48 o
  -5   4   2      133.13      170.08     33.67 o
  -4   4   2      223.25      192.47     33.01 o
  -3   4   2      667.22      658.16     31.21 o
  -2   4   2      324.65      298.91     19.61 o
  -1   4   2       26.94       22.02     17.78 o
   0   4   2      139.94      150.72     27.47 o
   1   4   2       89.53      103.34     30.86 o
   2   4   2       60.72       63.97     30.20 o
   3   4   2      268.03      274.28     34.15 o
   4   4   2       99.28       90.45     34.74 o
   5   4   2       33.75       26.32     37.49 o
   6   4   2       63.31       64.47     40.35 o
   7   4   2        2.67        8.67     41.58 o
   8   4   2       21.24       58.08     45.72 o
 -14   1   3      103.03      138.24     49.30 o
 -13   1   3      274.03      270.62     35.64 o
 -12   1   3      453.46      492.19     34.21 o
 -11   1   3      568.23      568.81     31.45 o
 -10   1   3     1106.72     1082.66     71.44 o
  -9   1   3     1076.63      966.68     50.62 o
  -8   1   3     3093.82     3063.06     52.32 o
  -7   1   3     3075.67     3033.51     25.17 o
  -6   1   3     1917.79     1955.98     45.97 o
  -5   1   3     9110.16     9176.24     83.70 o
  -4   1   3     4951.02     4978.18     22.83 o
  -3   1   3     4116.18     4082.78     44.77 o
  -2   1   3    42751.29    38800.21    185.32 o
  -1   1   3     6490.10     6387.73     34.37 o
   0   1   3      404.45      436.39      8.27 o
   1   1   3    17775.75    16787.17     89.44 o
   2   1   3     8568.92     8637.74     25.87 o
   3   1   3    13859.33    13197.73     57.29 o
   4   1   3    13737.81    14018.72    132.27 o
   5   1   3     3658.75     3901.63     49.80 o
   6   1   3     2742.09     2707.25     62.71 o
   7   1   3     4227.62     4392.44    114.60 o
   8   1   3     2763.77     2657.65     32.24 o
   9   1   3     1576.99     1517.61     47.60 o
  10   1   3      878.57      890.07     64.46 o
  11   1   3     1285.93     1202.02     52.35 o
  12   1   3      566.39      556.51     54.06 o
 -12   2   3        1.85       -1.94     55.52 o
 -11   2   3       25.75       22.61     48.20 o
 -10   2   3        1.06       24.09     44.68 o
  -9   2   3       43.11       57.34     41.34 o
  -8   2   3      153.68      208.20     37.24 o
  -7   2   3       83.57      112.79     18.27 o
  -6   2   3      105.19       98.42     13.78 o
  -5   2   3       31.23       40.88     25.54 o
  -4   2   3        8.53       10.35      5.73 o
  -3   2   3     1107.72     1138.00     17.92 o
  -2   2   3     1526.09     1538.44     14.82 o
  -1   2   3      749.39      761.69      9.32 o
   0   2   3      203.40      197.67      8.74 o
   1   2   3       10.44       12.98      5.42 o
   2   2   3        6.94       15.45     16.65 o
   3   2   3     1109.54     1385.56     26.97 o
   4   2   3      245.32      251.81     10.10 o
   5   2   3       14.27       40.16     10.09 o
   6   2   3       22.14       42.91     13.16 o
   7   2   3        4.07       18.55     12.94 o
   8   2   3      118.05      151.03     39.63 o
   9   2   3       60.97      142.45     43.19 o
  10   2   3        1.56       18.08     43.97 o
  11   2   3       58.27       55.02     48.16 o
 -11   3   3      196.77      231.08     53.40 o
 -10   3   3      354.06      388.81     49.96 o
  -9   3   3      423.62      442.37     47.11 o
  -8   3   3      178.04      197.23     41.20 o
  -7   3   3      130.68      150.99     37.26 o
  -6   3   3      610.93      648.43     36.44 o
  -5   3   3     1894.70     1775.02     57.15 o
  -4   3   3     2515.97     2475.98     38.44 o
  -3   3   3     1119.95     1112.51     15.33 o
  -2   3   3      500.88      501.62     13.39 o
  -1   3   3     1096.43     1031.72     49.98 o
   0   3   3     1728.86     1601.35     17.02 o
   1   3   3     2398.09     2274.71     13.60 o
   2   3   3     2075.86     1941.74     33.57 o
   3   3   3     1165.49      912.59    115.86 o
   4   3   3     1688.36     1605.90     50.79 o
   5   3   3      847.54      772.52     41.52 o
   6   3   3      714.48      750.90     39.44 o
   7   3   3      819.45      857.88     42.74 o
   8   3   3      455.30      491.69     44.57 o
   9   3   3      426.08      469.01     48.09 o
  10   3   3      477.24      514.39     52.88 o
  -9   4   3        3.95       20.67     48.87 o
  -8   4   3       20.01       47.47     42.96 o
  -7   4   3       35.79       45.08     38.93 o
  -6   4   3       30.46       46.28     36.26 o
  -5   4   3      225.43      213.80     34.18 o
  -4   4   3      169.49      142.86     29.67 o
  -3   4   3        5.22        6.80     29.04 o
  -2   4   3      151.68      128.03     19.38 o
  -1   4   3        0.36      -11.56     28.18 o
   0   4   3       13.56       19.51     16.09 o
   1   4   3      104.65      129.88     22.07 o
   2   4   3        1.44       -0.64     22.11 o
   3   4   3        5.42       31.45     26.23 o
   4   4   3       18.71       26.84     33.98 o
   5   4   3       26.39       11.30     36.96 o
   6   4   3        8.17       17.91     40.08 o
   7   4   3       14.51       10.06     43.11 o
   8   4   3       63.43       58.58     46.24 o
  -5   5   3        7.08       69.32     41.60 o
 -13   0   4        0.57       -5.97     40.77 o
 -12   0   4       30.21       25.31     36.46 o
 -11   0   4        5.30       26.79     33.92 o
 -10   0   4        9.80        2.83     24.49 o
  -9   0   4       13.23       10.59     12.89 o
  -8   0   4        0.10        0.57     11.85 o
  -7   0   4       78.38       86.31     10.80 o
  -6   0   4       19.68       25.81      9.43 o
  -5   0   4      411.54      440.39      9.15 o
  -4   0   4      714.68      784.94     14.72 o
  -3   0   4      383.92      369.96      5.19 o
  -2   0   4     3365.26     3524.85     18.18 o
  -1   0   4     6311.10     6354.15     26.71 o
   1   0   4     4693.80     4704.80     23.76 o
   2   0   4     1454.05     1476.93     20.61 o
   3   0   4      184.97      197.30      6.74 o
   4   0   4     8185.24     8556.13     36.25 o
   5   0   4     2120.78     2168.88     29.56 o
   6   0   4      264.90      223.71     24.89 o
   7   0   4      121.96       66.77     27.37 o
   8   0   4      597.45      606.67     34.77 o
   9   0   4      196.45      204.53     37.25 o
  10   0   4      244.71      271.22     40.78 o
  11   0   4       81.77       81.98     46.08 o
  12   0   4      387.77      415.55     52.22 o
  13   0   4      228.11      186.69     54.72 o
 -14   1   4        1.98       26.60     48.58 o
 -13   1   4        8.50       60.06     35.49 o
 -12   1   4        0.64       62.47     32.56 o
 -11   1   4       46.79       82.23     30.31 o
 -10   1   4       39.12       54.08     22.42 o
  -9   1   4      327.92      276.83     48.42 o
  -8   1   4        5.09       38.62     18.74 o
  -7   1   4      267.69      269.47     17.48 o
  -6   1   4      248.89      333.88     37.09 o
  -5   1   4        8.51       30.87     10.80 o
  -4   1   4      723.59      779.17     10.88 o
  -3   1   4     4932.89     5044.29     31.68 o
  -2   1   4       11.36       30.20      4.44 o
  -1   1   4     1467.12     1462.14     20.10 o
   0   1   4     2981.43     2910.61     25.60 o
   1   1   4      585.05      654.48      6.54 o
   2   1   4      129.68      120.51      5.05 o
   3   1   4     1052.87     1159.36     13.22 o
   4   1   4      193.70      208.39      9.11 o
   5   1   4       35.83       38.81      7.38 o
   6   1   4      308.74      343.38     17.19 o
   7   1   4       33.66       43.27     13.26 o
   8   1   4      287.75      274.92     24.44 o
   9   1   4        5.40       29.64     27.55 o
  10   1   4      117.80      224.65     45.99 o
  11   1   4       53.41      123.18     45.67 o
  12   1   4       53.31       52.14     50.41 o
 -12   2   4        0.16       45.26     36.38 o
 -11   2   4      101.71      104.22     50.26 o
 -10   2   4       16.91       -2.69     42.60 o
  -9   2   4        5.36      -13.03     40.17 o
  -8   2   4      121.78      120.31     37.12 o
  -7   2   4       75.21      107.73     17.76 o
  -6   2   4        0.04        6.53     10.43 o
  -5   2   4      269.76      241.95     13.78 o
  -4   2   4     1435.10     1452.68     10.29 o
  -3   2   4     1846.50     1842.79     10.95 o
  -2   2   4     2460.08     2440.59     10.97 o
  -1   2   4       20.80       26.60      7.77 o
   0   2   4      168.85      156.14      7.58 o
   1   2   4      358.41      328.44      6.90 o
   2   2   4     1064.23     1069.34     19.97 o
   3   2   4     2633.61     2662.65     37.96 o
   4   2   4        5.90       17.13      9.32 o
   5   2   4      370.69      357.37     11.33 o
   6   2   4      163.10      171.20     11.73 o
   7   2   4      166.85      162.55     16.58 o
   8   2   4      188.58      216.47     37.42 o
   9   2   4      452.32      471.40     43.00 o
  10   2   4      344.49      298.11     49.18 o
  11   2   4       85.43      127.15     49.21 o
 -11   3   4       61.13       57.37     51.21 o
 -10   3   4      336.34      316.17     49.59 o
  -9   3   4       42.67       76.09     45.49 o
  -8   3   4      123.93      127.05     40.80 o
  -7   3   4      138.78      145.21     38.04 o
  -6   3   4       34.97       46.34     33.05 o
  -5   3   4      463.89      468.72     21.77 o
  -4   3   4     1963.08     1860.31     83.80 o
  -3   3   4      161.50      169.09     13.41 o
  -2   3   4      139.56      143.95     12.64 o
  -1   3   4      319.52      301.81     17.55 o
   0   3   4      414.85      383.40     11.01 o
   1   3   4      613.85      579.65     10.08 o
   2   3   4      727.51      662.70     23.50 o
   3   3   4      284.13      171.23     35.05 o
   4   3   4      427.78      440.94     22.10 o
   5   3   4      302.19      280.99     31.69 o
   6   3   4      261.77      284.62     37.84 o
   7   3   4      595.19      652.79     43.99 o
   8   3   4       12.70       70.48     43.40 o
   9   3   4      100.59       84.66     45.89 o
  10   3   4      204.44      247.50     52.51 o
  -9   4   4       18.65       42.15     47.41 o
  -8   4   4       19.52       34.34     44.63 o
  -7   4   4       14.56       31.11     38.95 o
  -6   4   4       56.28       69.20     36.62 o
  -5   4   4       57.34       38.00     34.02 o
  -4   4   4       96.09      107.29     31.39 o
  -3   4   4       74.34       57.72     28.19 o
  -2   4   4        0.06      -19.34     28.74 o
  -1   4   4        1.32       12.67     16.80 o
   0   4   4        5.38        6.95     16.51 o
   1   4   4      142.93      123.81     22.64 o
   2   4   4       88.48       94.25     23.01 o
   3   4   4        3.48        9.85     22.74 o
   4   4   4       34.14       31.00     22.94 o
   5   4   4       84.03       60.50     38.84 o
   6   4   4      120.78      122.15     42.55 o
   7   4   4       15.07       23.09     42.65 o
   8   4   4       31.42       22.96     45.78 o
  -5   5   4       61.60      113.57     42.26 o
 -14   1   5      131.42      130.84     49.90 o
 -13   1   5      503.10      519.42     37.71 o
 -12   1   5      464.29      479.38     34.57 o
 -11   1   5      703.13      660.16     32.10 o
 -10   1   5     1037.80     1027.63     22.40 o
  -9   1   5      691.76      686.58     25.28 o
  -8   1   5     2206.19     2315.70     40.13 o
  -7   1   5     4365.92     4412.06     30.74 o
  -6   1   5     5218.81     5356.77     29.97 o
  -5   1   5     4526.79     4515.70     21.25 o
  -4   1   5     1657.25     1628.02      9.93 o
  -3   1   5     1118.29      999.75     20.31 o
  -2   1   5     6414.49     6246.65     29.94 o
  -1   1   5    17055.97    16039.39     50.48 o
   0   1   5    27153.45    24016.97     28.14 o
   1   1   5     7901.48     7766.61     27.47 o
   2   1   5      207.03      187.41      5.78 o
   3   1   5      709.30      688.98      9.54 o
   4   1   5     5423.76     5476.37     20.99 o
   5   1   5     5041.76     5185.75     43.85 o
   6   1   5     3097.00     3161.51     50.87 o
   7   1   5     1459.65     1475.08     39.47 o
   8   1   5      787.39      811.77     28.29 o
   9   1   5      602.01      653.67     29.50 o
  10   1   5      430.24      434.97     31.05 o
  11   1   5      323.92      361.23     49.15 o
  12   1   5      163.76      198.87     50.11 o
 -12   2   5      119.31      143.03     35.88 o
 -11   2   5      119.03      103.86     41.59 o
 -10   2   5      176.39      166.65     48.01 o
  -9   2   5        5.56       -1.93     39.16 o
  -8   2   5       27.80       34.31     36.30 o
  -7   2   5      251.51      307.36     23.85 o
  -6   2   5      337.46      314.42     14.42 o
  -5   2   5     1081.24     1061.82     19.48 o
  -4   2   5     1307.25     1319.32     13.23 o
  -3   2   5     1191.30     1278.53     17.09 o
  -2   2   5       27.06       27.54      6.47 o
  -1   2   5     2521.42     2487.35     27.26 o
   0   2   5       76.32       91.77     12.87 o
   1   2   5      853.20      846.73     14.54 o
   2   2   5      126.52      140.26     20.21 o
   3   2   5       12.08       27.67     12.43 o
   4   2   5      210.40      244.46     10.16 o
   5   2   5      336.04      363.90     12.75 o
   6   2   5       61.39       64.12     11.75 o
   7   2   5        2.67       21.30     16.84 o
   8   2   5       41.00       93.98     38.92 o
   9   2   5      430.59      424.28     45.09 o
  10   2   5        9.61       78.25     48.07 o
  11   2   5        0.30       27.78     49.06 o
 -11   3   5      145.81      165.02     53.16 o
 -10   3   5      557.40      581.06     50.75 o
  -9   3   5      420.55      399.17     44.87 o
  -8   3   5      599.69      594.35     43.72 o
  -7   3   5      658.17      675.20     40.20 o
  -6   3   5       21.94       56.08     32.64 o
  -5   3   5      919.46      955.92     18.24 o
  -4   3   5     3129.86     3180.28     30.96 o
  -3   3   5     1070.94     1014.31     17.11 o
  -2   3   5      773.67      774.88     15.07 o
  -1   3   5      993.80      952.72     18.37 o
   0   3   5      297.17      283.56      9.35 o
   1   3   5     1532.79     1394.93     18.99 o
   2   3   5     1534.23     1403.67     35.74 o
   3   3   5      887.35      881.50     25.15 o
   4   3   5      370.72      368.96     20.71 o
   5   3   5      398.91      387.40     20.02 o
   6   3   5      377.45      385.07     20.65 o
   7   3   5      161.38      141.84     40.63 o
   8   3   5      117.91      123.40     42.07 o
   9   3   5      265.90      269.22     47.27 o
  10   3   5       73.21      117.04     51.77 o
  -9   4   5       54.22       27.97     46.77 o
  -8   4   5       89.87       68.51     44.52 o
  -7   4   5      319.27      271.66     40.32 o
  -6   4   5        8.62       15.90     37.51 o
  -5   4   5       39.50       44.23     32.96 o
  -4   4   5      199.80      199.19     29.57 o
  -3   4   5      317.16      322.28     32.96 o
  -2   4   5      198.79      183.29     20.88 o
  -1   4   5      256.67      239.06     18.82 o
   0   4   5        2.41       -3.32     23.42 o
   1   4   5        2.27       15.71     23.68 o
   2   4   5      273.96      261.39     24.98 o
   3   4   5       88.42      104.10     24.00 o
   4   4   5       33.20       34.60     22.66 o
   5   4   5       94.79      121.46     38.91 o
   6   4   5       68.89       87.44     42.20 o
   7   4   5       17.68       51.74     45.02 o
   8   4   5        9.21        0.37     47.58 o
  -5   5   5       19.55       88.94     42.11 o
 -13   0   6      225.26      185.57     40.61 o
 -12   0   6      464.42      372.34     39.17 o
 -11   0   6      187.84      155.52     36.55 o
 -10   0   6      314.69      297.25     32.97 o
  -9   0   6     3136.09     2987.66     47.50 o
  -8   0   6     1418.18     1370.65     33.27 o
  -7   0   6     3178.26     2985.04     60.34 o
  -6   0   6     3061.41     2796.26     51.95 o
  -5   0   6     5101.26     5031.67     18.21 o
  -4   0   6     3195.63     3191.95     41.62 o
  -3   0   6    15699.22    15205.12    118.50 o
  -2   0   6     5357.83     5476.95     45.77 o
  -1   0   6    10305.01    10326.26     63.88 o
   0   0   6     9733.91     9484.22     70.27 o
   1   0   6    20617.05    19927.78    125.29 o
   2   0   6    10012.52     9868.01     24.27 o
   3   0   6     8247.77     8663.32     71.38 o
   4   0   6     5937.18     6112.88     43.08 o
   5   0   6     5309.74     5495.91     84.03 o
   6   0   6     6473.03     6376.54     47.22 o
   7   0   6     2660.00     2825.45     40.66 o
   8   0   6     3209.86     3334.93     47.41 o
   9   0   6     2219.69     2249.24     47.13 o
  10   0   6     1245.54     1208.58     47.23 o
  11   0   6      317.14      356.40     48.08 o
  12   0   6     1128.74     1232.71     58.27 o
  13   0   6      400.99      397.70     55.46 o
 -14   1   6        0.14       12.69     49.26 o
 -13   1   6       21.87       30.13     35.97 o
 -12   1   6       25.73       49.36     33.96 o
 -11   1   6        3.81        6.50     30.55 o
 -10   1   6      103.62      125.98     19.60 o
  -9   1   6        8.54       28.12     17.58 o
  -8   1   6       74.63      121.13     16.80 o
  -7   1   6        4.02       51.99     14.43 o
  -6   1   6       69.32       66.36     11.72 o
  -5   1   6        3.33       12.47      7.83 o
  -4   1   6       50.43       47.84      6.16 o
  -3   1   6      266.00      284.37      6.03 o
  -2   1   6       77.85       81.44      5.11 o
  -1   1   6      716.93      748.84     10.27 o
   0   1   6     1799.90     1957.36     22.43 o
   1   1   6      772.90      835.28      7.50 o
   2   1   6      757.47      791.31      5.12 o
   3   1   6      377.67      407.43      8.20 o
   4   1   6      204.34      254.74     13.16 o
   5   1   6      240.93      230.66      6.69 o
   6   1   6        2.50       -0.41     10.68 o
   7   1   6      207.66      203.02     12.63 o
   8   1   6       48.95       48.65     14.25 o
   9   1   6       17.64       24.87     25.98 o
  10   1   6        3.78       -6.21     28.88 o
  11   1   6       89.82       94.38     39.97 o
  12   1   6      103.94       99.86     49.39 o
 -12   2   6      222.43      264.72     37.64 o
 -11   2   6      125.34      147.81     33.46 o
 -10   2   6      537.49      534.97     69.17 o
  -9   2   6      354.07      393.15     43.09 o
  -8   2   6      626.06      589.08     40.18 o
  -7   2   6     2654.77     2493.22     76.01 o
  -6   2   6     2141.75     2185.71     32.89 o
  -5   2   6       24.71       28.45      6.18 o
  -4   2   6     3511.02     3431.89     25.79 o
  -3   2   6     2469.36     2382.06     41.00 o
  -2   2   6     4752.35     4524.10     20.96 o
  -1   2   6    10038.29     9594.37     69.93 o
   0   2   6     3266.96     3124.41     27.31 o
   1   2   6     1008.47      831.60     33.28 o
   2   2   6     5899.95     5759.05     47.36 o
   3   2   6     1980.03     2047.08     21.74 o
   4   2   6     2073.82     2063.81     14.46 o
   5   2   6     3992.72     3953.77     19.97 o
   6   2   6     1589.94     1531.05     16.60 o
   7   2   6     2471.97     2342.18     25.73 o
   8   2   6     1048.83     1243.71     46.77 o
   9   2   6      616.68      763.46     48.40 o
  10   2   6      736.88      770.51     50.76 o
  11   2   6      489.91      524.18     51.70 o
 -11   3   6        3.69       12.81     53.47 o
 -10   3   6       35.50       76.70     59.53 o
  -9   3   6       27.15       44.91     30.48 o
  -8   3   6       49.57       49.69     39.61 o
  -7   3   6      522.40      491.93     38.46 o
  -6   3   6      232.50      185.51     33.93 o
  -5   3   6        1.15       19.67     15.36 o
  -4   3   6      735.31      777.94     25.05 o
  -3   3   6      176.04      173.89     11.67 o
  -2   3   6       70.75       78.82      9.89 o
  -1   3   6      543.62      503.44     21.75 o
   0   3   6        6.29        2.07      8.62 o
   1   3   6       82.43       73.17      7.48 o
   2   3   6      712.31      644.35     19.97 o
   3   3   6        7.39       -0.48      4.98 o
   4   3   6       73.20       58.41     20.28 o
   5   3   6        8.83        5.92     19.49 o
   6   3   6      260.50      211.87     20.87 o
   7   3   6       11.61       23.78     39.73 o
   8   3   6       14.38       53.05     42.57 o
   9   3   6      281.94      209.16     47.72 o
  10   3   6       14.53       32.03     51.75 o
  -9   4   6       13.77       18.31     47.49 o
  -8   4   6       41.50       66.70     33.12 o
  -7   4   6       21.61       52.52     28.47 o
  -6   4   6      138.97      187.70     28.23 o
  -5   4   6      567.48      527.35     27.14 o
  -4   4   6       92.37      135.97     35.04 o
  -3   4   6      118.77      173.16     26.69 o
  -2   4   6      243.80      263.38     30.73 o
  -1   4   6      171.09      185.03     22.05 o
   0   4   6      273.39      258.76     25.22 o
   1   4   6      612.92      567.36     26.16 o
   2   4   6      367.06      373.31     25.81 o
   3   4   6      209.30      225.14     39.77 o
   4   4   6      203.59      234.53     24.43 o
   5   4   6      281.18      372.90     41.96 o
   6   4   6      288.18      298.09     44.69 o
   7   4   6       76.84       89.23     45.82 o
   8   4   6      138.72      149.62     49.01 o
  -5   5   6        8.48       29.19     44.17 o
 -14   1   7        5.35       14.62     50.80 o
 -13   1   7      100.84      103.02     46.83 o
 -12   1   7      106.32       73.62     33.52 o
 -11   1   7       67.74       96.02     30.72 o
 -10   1   7      100.35      119.01     20.78 o
  -9   1   7        2.30        9.89     17.63 o
  -8   1   7        5.19       13.57     17.18 o
  -7   1   7      744.58      794.51     21.63 o
  -6   1   7      194.19      189.48     16.02 o
  -5   1   7       38.00       43.17      8.48 o
  -4   1   7      395.37      398.51      7.79 o
  -3   1   7        6.55       16.90      5.90 o
  -2   1   7      265.03      269.01      5.72 o
  -1   1   7       48.24       65.77      5.91 o
   0   1   7     1627.39     1693.44     20.93 o
   1   1   7       16.84       33.45      6.33 o
   2   1   7      581.27      592.71      8.10 o
   3   1   7        0.36       -1.66      5.56 o
   4   1   7        5.61       -0.15      6.59 o
   5   1   7       59.38       43.96      7.83 o
   6   1   7      457.52      465.60     11.85 o
   7   1   7      182.02      196.18     12.87 o
   8   1   7        6.06        3.13     23.03 o
   9   1   7       10.37        5.02     25.83 o
  10   1   7      107.34       86.22     29.32 o
  11   1   7       87.95       90.41     33.15 o
  12   1   7       58.38       52.91     49.21 o
 -12   2   7       69.76       77.64     35.68 o
 -11   2   7      101.71      145.58     41.03 o
 -10   2   7      137.11      188.02     47.02 o
  -9   2   7      391.23      417.98     29.60 o
  -8   2   7      216.23      218.90     24.73 o
  -7   2   7      160.67      223.31     27.62 o
  -6   2   7      171.02      159.86     10.36 o
  -5   2   7     2301.31     2081.46     55.00 o
  -4   2   7      669.39      700.86     27.63 o
  -3   2   7      689.83      750.57     20.54 o
  -2   2   7      665.19      667.23     13.00 o
  -1   2   7      942.13     1021.35      9.81 o
   0   2   7      692.20      665.77     12.24 o
   1   2   7     2558.44     2539.27     26.52 o
   2   2   7     1908.13     1864.30     18.05 o
   3   2   7      279.47      250.90     20.82 o
   4   2   7       72.13       78.17      9.30 o
   5   2   7      326.32      327.03     12.08 o
   6   2   7       95.93       99.68     12.75 o
   7   2   7      102.88      188.33     33.97 o
   8   2   7      571.92      591.93     41.24 o
   9   2   7       65.58      101.95     44.33 o
  10   2   7       98.90      163.11     46.38 o
  11   2   7      180.60      145.92     50.52 o
 -11   3   7       24.97       50.69     53.80 o
 -10   3   7      120.34      130.98     33.93 o
  -9   3   7       69.00       83.28     30.59 o
  -8   3   7      299.00      300.87     29.43 o
  -7   3   7       37.71       67.54     26.98 o
  -6   3   7      282.41      281.33     24.85 o
  -5   3   7        0.88       15.96     14.23 o
  -4   3   7      866.41      870.50     15.80 o
  -3   3   7      302.77      312.20     11.22 o
  -2   3   7       30.68       43.60     11.58 o
  -1   3   7       43.37       48.90     10.75 o
   0   3   7      337.46      323.23      9.00 o
   1   3   7        1.83       -6.56      6.56 o
   2   3   7      177.42      157.40     11.97 o
   3   3   7       17.87        7.99      7.01 o
   4   3   7       95.99       94.21     20.52 o
   5   3   7        5.08        2.52     20.14 o
   6   3   7        0.58      -15.85     19.70 o
   7   3   7      104.93      139.44     43.58 o
   8   3   7      188.12      147.85     44.81 o
   9   3   7       13.40       33.19     48.27 o
  10   3   7       18.20       23.34     51.87 o
  -9   4   7      109.64       77.13     46.10 o
  -8   4   7       31.57       68.81     31.14 o
  -7   4   7      316.36      293.09     29.45 o
  -6   4   7      385.33      380.08     40.07 o
  -5   4   7       10.12       71.09     38.18 o
  -4   4   7       49.73       94.82     28.66 o
  -3   4   7      246.20      270.07     26.81 o
  -2   4   7      261.82      287.60     24.93 o
  -1   4   7      655.58      611.22     23.86 o
   0   4   7      229.09      246.13     36.22 o
   1   4   7       82.31      117.52     24.84 o
   2   4   7      193.46      217.83     25.71 o
   3   4   7      193.75      199.75     24.99 o
   4   4   7      182.11      198.70     32.43 o
   5   4   7      179.21      164.86     41.83 o
   6   4   7      121.54      133.03     43.43 o
   7   4   7      238.71      224.86     47.70 o
 -13   0   8      274.79      224.63     44.10 o
 -12   0   8      870.09      800.57     44.05 o
 -11   0   8      181.97      166.97     37.76 o
 -10   0   8      958.32      866.95     38.18 o
  -9   0   8     3758.70     3391.79     47.52 o
  -8   0   8     3620.04     3265.49     23.44 o
  -7   0   8     1814.79     1818.96     27.06 o
  -6   0   8     4581.61     4407.37     17.84 o
  -5   0   8     3531.62     3353.21     31.21 o
  -4   0   8     8240.61     7919.39     59.87 o
  -3   0   8    17896.53    17557.82     37.19 o
  -2   0   8     7600.56     7822.97     61.92 o
  -1   0   8    14506.31    14731.59    301.47 o
   0   0   8     3655.27     3728.94     79.76 o
   1   0   8     9086.25     9241.76     50.08 o
   2   0   8    13774.80    13508.91     52.72 o
   3   0   8    16670.45    16377.62     30.38 o
   4   0   8     2920.88     3061.25     36.51 o
   5   0   8     3376.70     3539.07     23.38 o
   6   0   8     1312.43     1296.84     29.66 o
   7   0   8     4344.95     3975.11     46.02 o
   8   0   8     1862.94     1883.23     40.85 o
   9   0   8     1746.90     1829.58     47.23 o
  10   0   8      468.43      478.19     42.68 o
  11   0   8      204.15      209.71     45.26 o
  12   0   8      472.15      501.79     53.42 o
  13   0   8      255.07      300.94     56.78 o
 -13   1   8        3.53      -21.75     46.17 o
 -12   1   8       54.09       46.41     43.96 o
 -11   1   8      207.91      196.69     23.90 o
 -10   1   8      102.37      111.80     21.28 o
  -9   1   8        8.59       19.10     18.98 o
  -8   1   8      143.29      130.09     18.73 o
  -7   1   8      618.43      603.34     16.87 o
  -6   1   8        3.61       -9.02     12.13 o
  -5   1   8       17.49       16.34      8.95 o
  -4   1   8      436.99      461.16      6.13 o
  -3   1   8      752.47      817.36      8.64 o
  -2   1   8      342.44      352.59      6.67 o
  -1   1   8     2022.55     2096.35     20.07 o
   0   1   8      699.96      716.49      9.26 o
   1   1   8      183.28      196.63      7.19 o
   2   1   8      199.67      191.57      6.29 o
   3   1   8       22.14       27.36      4.63 o
   4   1   8      312.66      289.51     10.48 o
   5   1   8        2.76        4.91      8.24 o
   6   1   8      132.38      133.90     11.58 o
   7   1   8       76.81       75.88     12.33 o
   8   1   8      124.72      149.69     24.14 o
   9   1   8        6.70       17.18     25.42 o
  10   1   8      194.93      186.51     30.94 o
  11   1   8       77.33       93.39     33.89 o
  12   1   8       20.00       16.07     35.13 o
 -12   2   8      348.05      395.04     37.77 o
 -11   2   8      451.74      478.42     38.52 o
 -10   2   8     1034.80     1070.39     79.00 o
  -9   2   8      962.81      897.67    116.68 o
  -8   2   8       85.03      101.98     19.13 o
  -7   2   8     1762.50     1834.18     31.21 o
  -6   2   8     3200.62     3071.61     55.56 o
  -5   2   8     2833.22     2653.92     54.35 o
  -4   2   8     5063.27     4968.36     62.75 o
  -3   2   8     3474.15     3491.56     21.44 o
  -2   2   8     1475.04     1454.54     11.24 o
  -1   2   8     1958.60     1991.56     24.78 o
   0   2   8     4611.06     4460.55     21.57 o
   1   2   8     2096.42     2066.20     19.77 o
   2   2   8     4115.52     3952.30     26.32 o
   3   2   8     4064.81     4097.75     98.09 o
   4   2   8     4542.66     4278.68    121.72 o
   5   2   8      331.97      315.44     11.83 o
   6   2   8     1540.10     1463.17     24.88 o
   7   2   8     1437.28     1482.22     26.84 o
   8   2   8      374.06      427.80     40.81 o
   9   2   8      338.68      385.74     44.29 o
  10   2   8      843.64      805.48     50.74 o
  11   2   8      121.16      148.39     50.65 o
 -11   3   8       16.61       23.55     52.56 o
 -10   3   8       15.09       19.59     40.34 o
  -9   3   8      111.86      102.77     34.96 o
  -8   3   8        1.29        1.91     28.27 o
  -7   3   8       32.31       54.86     36.04 o
  -6   3   8     1032.16      961.48     24.39 o
  -5   3   8        6.31       24.33     17.62 o
  -4   3   8       71.55      113.34     18.14 o
  -3   3   8      240.86      235.93     11.76 o
  -2   3   8       99.90       86.56     11.97 o
  -1   3   8       69.51       69.12     10.81 o
   0   3   8     1199.14     1137.47     11.97 o
   1   3   8        8.13       12.99      5.49 o
   2   3   8       41.34       40.06     13.41 o
   3   3   8       95.29       71.14     20.81 o
   4   3   8       40.50       46.53     21.57 o
   5   3   8       32.23       46.04     20.58 o
   6   3   8        3.63       -3.53     20.79 o
   7   3   8       67.53      100.03     43.86 o
   8   3   8       13.13        8.85     46.10 o
   9   3   8        1.25       54.63     49.35 o
  -9   4   8      189.08      171.65     47.05 o
  -8   4   8       97.22      117.07     31.29 o
  -7   4   8       16.56      101.97     43.45 o
  -6   4   8      379.83      458.13     44.09 o
  -5   4   8      460.74      467.37     41.12 o
  -4   4   8      139.04      194.04     28.88 o
  -3   4   8      366.29      444.09     28.90 o
  -2   4   8      331.66      385.56     26.96 o
  -1   4   8      165.55      177.51     20.40 o
   0   4   8      358.43      377.97     28.02 o
   1   4   8      460.70      458.62     27.35 o
   2   4   8      161.07      196.18     25.99 o
   3   4   8      256.96      267.39     27.07 o
   4   4   8      164.98      160.53     25.98 o
   5   4   8      209.06      208.05     43.64 o
   6   4   8       74.70      117.89     44.36 o
   7   4   8       49.39      100.30     48.79 o
   0   5   8       27.98       47.15     47.77 o
   1   5   8        3.36        9.35     42.92 o
 -13   1   9       26.84       38.49     48.44 o
 -12   1   9       72.89       56.97     44.27 o
 -11   1   9      504.49      521.31     29.08 o
 -10   1   9      104.27       92.27     21.49 o
  -9   1   9      317.53      256.26     24.38 o
  -8   1   9     2138.41     2000.77     54.24 o
  -7   1   9      920.01      912.34     16.31 o
  -6   1   9      720.16      732.91     12.23 o
  -5   1   9     3145.95     3108.03     45.87 o
  -4   1   9     2889.58     2850.26     18.27 o
  -3   1   9     3594.33     3630.86     13.80 o
  -2   1   9     7203.87     7205.01     25.87 o
  -1   1   9     2699.21     2814.05     18.75 o
   0   1   9     2982.87     3072.98     28.30 o
   1   1   9     4792.09     4686.40     40.36 o
   2   1   9     7108.04     7101.15     45.04 o
   3   1   9     5379.33     5349.88     21.24 o
   4   1   9     3219.33     3248.53     28.38 o
   5   1   9     4034.30     3934.56     53.97 o
   6   1   9     2625.91     2493.15     35.95 o
   7   1   9      973.53      956.55     25.13 o
   8   1   9     2064.71     2058.68     69.28 o
   9   1   9     1032.29     1126.42     31.02 o
  10   1   9      536.17      583.49     32.38 o
  11   1   9      876.50      895.43     37.59 o
  12   1   9      411.11      427.24     37.27 o
 -12   2   9       31.49       28.74     37.90 o
 -11   2   9       39.79       54.53     33.79 o
 -10   2   9        7.81       40.15     30.65 o
  -9   2   9      492.02      466.94     30.85 o
  -8   2   9       42.75       59.09     19.43 o
  -7   2   9      243.04      260.69     16.40 o
  -6   2   9      365.05      380.25     11.86 o
  -5   2   9       70.90       73.43     11.09 o
  -4   2   9      369.17      379.19      9.79 o
  -3   2   9     1365.05     1374.67     16.93 o
  -2   2   9      453.09      512.68      9.22 o
  -1   2   9       90.70       70.50      6.54 o
   0   2   9      793.73      815.44     18.77 o
   1   2   9       44.14       31.38     11.09 o
   2   2   9      118.27      125.28     11.37 o
   3   2   9        7.78       20.59     10.17 o
   4   2   9      668.75      696.77     33.19 o
   5   2   9      604.20      583.46     17.32 o
   6   2   9       29.13       19.29     12.80 o
   7   2   9       96.64      135.78     39.86 o
   8   2   9        2.76       26.55     40.17 o
   9   2   9       10.01       20.42     42.55 o
  10   2   9      444.96      434.64     49.63 o
  11   2   9       66.26       88.24     51.06 o
 -11   3   9       58.65       58.12     51.37 o
 -10   3   9       52.69       71.46     35.34 o
  -9   3   9      148.11      182.51     33.34 o
  -8   3   9       15.65       30.12     28.52 o
  -7   3   9        8.44       37.72     43.00 o
  -6   3   9      538.13      519.31     22.62 o
  -5   3   9      805.51      749.25     19.84 o
  -4   3   9      801.78      860.97     16.45 o
  -3   3   9      963.54      983.95     15.93 o
  -2   3   9        8.98       11.75     12.17 o
  -1   3   9      187.92      170.69     11.22 o
   0   3   9     1606.09     1448.05     27.03 o
   1   3   9     1438.53     1402.15     18.78 o
   2   3   9     1005.76      950.77     39.50 o
   3   3   9      850.03      831.93     30.97 o
   4   3   9      596.69      615.96     24.02 o
   5   3   9      604.30      598.08     33.01 o
   6   3   9      218.83      263.21     22.75 o
   7   3   9      469.70      494.87     46.48 o
   8   3   9      509.25      488.61     50.17 o
   9   3   9      404.20      405.92     51.79 o
  -8   4   9        1.41       65.47     47.37 o
  -7   4   9       70.65      116.18     46.58 o
  -6   4   9      228.90      292.04     43.82 o
  -5   4   9        1.25       63.15     30.99 o
  -4   4   9       23.87       54.60     29.17 o
  -3   4   9       77.53       83.22     27.43 o
  -2   4   9        7.76       11.50     26.12 o
  -1   4   9      126.77      114.34     24.10 o
   0   4   9      276.11      273.14     41.69 o
   1   4   9       42.74       64.51     26.50 o
   2   4   9       31.84       45.83     25.74 o
   3   4   9      104.88      112.07     26.59 o
   4   4   9       84.61       78.20     26.55 o
   5   4   9        6.24       13.85     42.89 o
   6   4   9       58.94       54.16     45.31 o
   7   4   9      271.28      208.73     49.91 o
  -1   5   9       54.64       89.53     49.52 o
   0   5   9        8.85       29.02     46.05 o
   1   5   9       20.93       43.85     46.30 o
   4   5   9       36.76       19.19     46.81 o
 -13   0  10      116.02       82.55     44.40 o
 -12   0  10      688.08      558.91     44.39 o
 -11   0  10       39.31       32.64     38.57 o
 -10   0  10       45.20        2.06     35.42 o
  -9   0  10      539.68      499.42     35.81 o
  -8   0  10     1900.53     1810.89     31.22 o
  -7   0  10      619.79      585.07     11.59 o
  -6   0  10     1388.72     1273.03     32.42 o
  -5   0  10      147.85      159.02     10.24 o
  -4   0  10      324.82      292.89      8.73 o
  -3   0  10      629.19      608.03     12.05 o
  -2   0  10     4090.80     4104.59     26.34 o
  -1   0  10     1073.36     1165.68     61.31 o
   0   0  10     5662.66     5744.08     29.95 o
   1   0  10      159.87      166.15     29.29 o
   2   0  10      820.19      749.18     81.24 o
   3   0  10        2.26       10.40      8.61 o
   4   0  10      618.45      580.83     12.42 o
   5   0  10      956.54      900.47     26.58 o
   6   0  10      914.28      883.32     29.81 o
   7   0  10      114.26       90.57     28.76 o
   8   0  10      132.42      147.61     33.42 o
   9   0  10      148.30      141.67     37.46 o
  10   0  10       59.44       70.77     40.19 o
  11   0  10       21.24      -10.30     43.70 o
  12   0  10        4.41       -5.29     50.38 o
  13   0  10        6.88       16.86     54.78 o
 -13   1  10        0.93       -6.88     49.06 o
 -12   1  10      125.55      107.66     47.03 o
 -11   1  10      257.63      254.54     28.77 o
 -10   1  10       25.98       28.61     25.87 o
  -9   1  10      530.29      502.19     23.49 o
  -8   1  10       66.71      112.54     15.93 o
  -7   1  10      399.69      385.47     17.27 o
  -6   1  10      801.41      860.59     20.33 o
  -5   1  10      950.33     1003.72     19.98 o
  -4   1  10       12.03       10.35      8.37 o
  -3   1  10      908.05     1125.74     10.40 o
  -2   1  10      112.53      135.54      7.26 o
  -1   1  10     1136.76     1173.02      9.06 o
   0   1  10      266.02      268.13      9.41 o
   1   1  10      294.06      266.76      7.71 o
   2   1  10       32.59       66.41     12.95 o
   3   1  10     2788.46     3002.90     24.99 o
   4   1  10       97.78      122.69      8.11 o
   5   1  10      173.03      189.91      9.60 o
   6   1  10      157.09      160.67     13.33 o
   7   1  10        0.94       20.67     13.81 o
   8   1  10        0.75       46.12     24.66 o
   9   1  10      655.10      754.16     56.50 o
  10   1  10        1.03       56.33     32.36 o
  11   1  10        3.13       84.21     51.90 o
  12   1  10       40.78       45.61     37.15 o
 -12   2  10       18.93       17.67     36.52 o
 -11   2  10      157.34      132.15     35.45 o
 -10   2  10      371.34      339.07     33.55 o
  -9   2  10      172.58      203.97     29.89 o
  -8   2  10       81.16       89.14     17.95 o
  -7   2  10      709.64      729.94     18.34 o
  -6   2  10      181.29      201.30     12.96 o
  -5   2  10      503.72      501.43     12.14 o
  -4   2  10      373.02      372.47     11.59 o
  -3   2  10      152.36      131.10      9.60 o
  -2   2  10       66.34       82.70      9.40 o
  -1   2  10     2725.69     2705.71     34.16 o
   0   2  10      779.79      815.93     19.23 o
   1   2  10      207.07      181.80     13.14 o
   2   2  10        5.66       -2.71     11.37 o
   3   2  10      104.75      118.73      8.12 o
   4   2  10       36.32       40.26      7.26 o
   5   2  10        2.45        0.39      6.58 o
   6   2  10        8.58       22.10     21.61 o
   7   2  10       30.92       64.26     40.67 o
   8   2  10        3.40       47.46     35.63 o
   9   2  10        0.18      -13.91     43.31 o
  10   2  10       39.05       64.10     48.16 o
  11   2  10       99.70       97.19     51.54 o
 -11   3  10       72.12       61.85     53.06 o
 -10   3  10      106.25       69.16     34.73 o
  -9   3  10      113.76      131.23     33.03 o
  -8   3  10      111.70      109.23     35.01 o
  -7   3  10      377.22      349.74     24.21 o
  -6   3  10      114.45      138.21     22.83 o
  -5   3  10      157.42      165.02     20.34 o
  -4   3  10      360.33      362.57     15.46 o
  -3   3  10      356.32      351.39     14.59 o
  -2   3  10      831.08      737.32     20.85 o
  -1   3  10      482.10      482.85     14.83 o
   0   3  10      272.57      301.60     16.11 o
   1   3  10      178.88      211.05     16.22 o
   2   3  10      305.59      274.91     18.35 o
   3   3  10      169.71      186.52     23.64 o
   4   3  10      649.83      750.97     39.46 o
   5   3  10      304.56      381.93     55.21 o
   6   3  10       98.83      130.05     23.10 o
   7   3  10       65.85      105.86     45.63 o
   8   3  10      237.78      259.69     49.21 o
   9   3  10       58.15      156.57     50.37 o
  -8   4  10        6.89       64.78     50.12 o
  -7   4  10        6.65       -9.92     46.33 o
  -6   4  10      212.45      241.59     44.31 o
  -5   4  10       60.62      108.84     31.80 o
  -4   4  10       50.27       70.31     29.58 o
  -3   4  10      182.64      178.07     28.52 o
  -2   4  10       15.26       30.64     25.20 o
  -1   4  10        1.75      -12.23     20.71 o
   0   4  10       95.80      104.35     37.50 o
   1   4  10        0.60        3.61     27.21 o
   2   4  10        5.89       13.00     26.35 o
   3   4  10        8.20       17.45     26.41 o
   4   4  10       10.46        1.84     27.74 o
   5   4  10       15.15        1.18     44.08 o
   6   4  10        5.26       19.90     45.09 o
   7   4  10        4.64       25.29     48.20 o
  -1   5  10       38.93      125.11     49.80 o
   0   5  10       27.43       43.38     48.10 o
   1   5  10       70.30      122.33     45.72 o
   3   5  10       38.02       21.08     45.80 o
   4   5  10       17.93       11.26     47.54 o
 -13   1  11      165.42      115.57     50.87 o
 -12   1  11      244.76      175.64     47.18 o
 -11   1  11      905.25      899.09     42.92 o
 -10   1  11      355.21      404.47     28.30 o
  -9   1  11     1644.19     1704.24     66.74 o
  -8   1  11     4115.01     3954.36     28.42 o
  -7   1  11     1670.65     1621.91     21.52 o
  -6   1  11     2994.24     2967.73     31.01 o
  -5   1  11     4275.76     4243.49     30.04 o
  -4   1  11      826.40      759.62     11.09 o
  -3   1  11     9075.92     9150.82     23.85 o
  -2   1  11    14292.66    14504.09     32.92 o
  -1   1  11     5686.71     5628.95     15.28 o
   0   1  11     6189.75     6223.90     46.68 o
   1   1  11     7648.02     7209.94     41.27 o
   2   1  11     8752.11     8598.23     44.20 o
   3   1  11     1898.20     1759.84     10.25 o
   4   1  11     2547.89     2390.88     24.70 o
   5   1  11     5994.12     5877.56     24.36 o
   6   1  11     2306.33     2276.21     24.95 o
   7   1  11     2949.02     2937.71     49.36 o
   8   1  11     2628.50     2710.06     33.37 o
   9   1  11      209.83      275.75     55.37 o
  10   1  11      540.69      562.58     31.90 o
  11   1  11      792.20      791.16     39.60 o
  12   1  11      238.64      229.81     38.11 o
 -12   2  11        2.81      -24.01     38.18 o
 -11   2  11       19.42       14.10     35.53 o
 -10   2  11       56.00       69.56     33.34 o
  -9   2  11        0.44        1.43     29.21 o
  -8   2  11       26.19       20.36     18.08 o
  -7   2  11        0.52        6.87     16.73 o
  -6   2  11       29.37       19.51     15.07 o
  -5   2  11      419.59      401.65      8.32 o
  -4   2  11      202.08      185.93     11.69 o
  -3   2  11        2.36       -8.29     10.37 o
  -2   2  11       73.95       59.59     10.68 o
  -1   2  11       10.23       26.13     14.65 o
   0   2  11      253.70      264.14     14.99 o
   1   2  11        0.52       -6.26     14.30 o
   2   2  11      146.66      133.38      9.55 o
   3   2  11       49.27       48.88      4.64 o
   4   2  11       16.13        6.61     10.60 o
   5   2  11       12.82        8.27      7.71 o
   6   2  11        2.49       92.21     58.16 o
   7   2  11        0.44       44.52     50.77 o
   8   2  11      125.38      215.23     26.60 o
   9   2  11        9.16       24.29     43.70 o
  10   2  11       26.91        5.85     49.48 o
  11   2  11       24.22       54.74     51.80 o
 -11   3  11      184.73      175.62     53.79 o
 -10   3  11      204.56      214.81     44.12 o
  -9   3  11      189.71      179.57     32.37 o
  -8   3  11      328.94      369.90     32.51 o
  -7   3  11      643.44      707.47     33.64 o
  -6   3  11      719.33      761.30     26.30 o
  -5   3  11      679.99      734.51     22.25 o
  -4   3  11     1005.99     1037.71     18.24 o
  -3   3  11      738.10      726.01     16.07 o
  -2   3  11     1721.11     1624.04     38.35 o
  -1   3  11     1620.34     1629.71     23.70 o
   0   3  11      733.53      812.79     18.94 o
   1   3  11     1129.79     1133.48     22.78 o
   2   3  11     1008.81     1032.35     29.74 o
   3   3  11      726.11      814.90     52.02 o
   4   3  11     1399.11     1544.90     28.98 o
   5   3  11      888.12      975.47     67.44 o
   6   3  11      271.34      306.88     42.35 o
   7   3  11      235.29      283.84     47.80 o
   8   3  11      302.15      341.83     49.29 o
   9   3  11      330.17      359.60     51.42 o
  -7   4  11        1.98        5.01     45.93 o
  -6   4  11        0.38       51.83     32.96 o
  -5   4  11       38.60       46.45     31.77 o
  -4   4  11        0.71        8.22     30.66 o
  -3   4  11       64.87       55.39     28.56 o
  -2   4  11      127.40      150.95     56.67 o
  -1   4  11        6.28        1.27     20.85 o
   0   4  11        3.29        4.70     28.77 o
   1   4  11       47.51       43.30     28.04 o
   2   4  11        4.98        8.55     28.06 o
   3   4  11        7.95       31.88     28.25 o
   4   4  11        0.09      -12.15     28.31 o
   5   4  11       24.12        4.42     45.19 o
   6   4  11       12.84       15.85     48.05 o
   7   4  11        2.20        4.38     50.17 o
   0   5  11       52.02       60.78     50.31 o
   1   5  11       33.42       51.02     48.81 o
   2   5  11       24.33       71.68     48.38 o
   3   5  11       64.62       28.53     47.46 o
 -13   0  12       35.47       88.67     42.52 o
 -12   0  12       53.59      111.37     39.88 o
 -11   0  12        3.50       21.33     38.16 o
 -10   0  12     2441.22     2371.03     49.28 o
  -9   0  12      460.68      486.47     35.56 o
  -8   0  12       72.72       52.57     13.06 o
  -7   0  12      234.45      218.62     13.98 o
  -6   0  12       22.41       11.73     10.60 o
  -5   0  12      333.36      317.74     13.27 o
  -4   0  12     9633.83     9784.27     49.72 o
  -3   0  12     2164.43     2291.58     22.26 o
  -2   0  12      821.73      747.36     19.76 o
  -1   0  12     5110.18     5415.00     40.76 o
   0   0  12     7353.67     7606.96    311.94 o
   1   0  12     2754.50     2602.27     66.71 o
   2   0  12     1895.03     2130.46     19.06 o
   3   0  12     6755.06     6749.78     63.28 o
   4   0  12     5080.61     5061.18     27.99 o
   5   0  12     1608.69     1638.39     31.44 o
   6   0  12     3904.20     3867.19     44.18 o
   7   0  12     2010.94     2121.09     40.26 o
   8   0  12      180.30      161.41     33.27 o
   9   0  12     1968.38     1867.66     48.22 o
  10   0  12      908.48      899.69     47.03 o
  11   0  12      224.71      252.24     45.62 o
  12   0  12      519.93      503.79     54.30 o
 -13   1  12       32.17       30.30     50.34 o
 -12   1  12        1.32      -11.26     47.44 o
 -11   1  12      415.86      361.46     30.69 o
 -10   1  12       13.59       48.34     27.94 o
  -9   1  12       56.24       56.49     26.07 o
  -8   1  12      194.88      219.97     18.53 o
  -7   1  12      140.09      149.41     17.29 o
  -6   1  12      102.30       89.13      7.59 o
  -5   1  12      695.28      731.58     13.68 o
  -4   1  12       72.00       66.40     11.68 o
  -3   1  12      287.26      350.59     11.46 o
  -2   1  12     1088.48     1203.25     23.02 o
  -1   1  12       57.83       65.06      9.93 o
   0   1  12      585.87      630.78     12.45 o
   1   1  12        1.18        5.36     12.74 o
   2   1  12     1818.33     1895.51     21.99 o
   3   1  12      113.88      113.30      8.84 o
   4   1  12      112.13      124.95      7.52 o
   5   1  12        9.85       19.54      9.70 o
   6   1  12       84.62       90.56     13.63 o
   7   1  12       78.58      114.40     22.18 o
   8   1  12      287.96      325.72     25.68 o
   9   1  12      162.83      206.62     27.44 o
  10   1  12       32.05       63.41     30.21 o
  11   1  12        4.56       70.52     51.04 o
  12   1  12       10.60       53.88     54.74 o
 -12   2  12       46.47       55.59     51.20 o
 -11   2  12        6.87       -6.26     47.42 o
 -10   2  12       14.91      -15.57     33.78 o
  -9   2  12       55.82       29.92     30.38 o
  -8   2  12       23.37       18.36     18.63 o
  -7   2  12      924.38      900.96     23.06 o
  -6   2  12      713.94      717.52     21.77 o
  -5   2  12      335.39      331.56     14.21 o
  -4   2  12       70.70       59.21     13.38 o
  -3   2  12      150.57      122.39     12.93 o
  -2   2  12      699.47      672.39     14.21 o
  -1   2  12     2472.54     2526.58     26.29 o
   0   2  12     3343.36     3315.60     44.21 o
   1   2  12      534.80      493.10     16.44 o
   2   2  12     1245.85     1140.26     15.09 o
   3   2  12      706.58      701.13     17.50 o
   4   2  12      692.72      645.24     14.89 o
   5   2  12      858.40      760.96     24.93 o
   6   2  12     1479.26     1484.52    112.29 o
   7   2  12      363.41      485.44     84.69 o
   8   2  12     1020.82     1208.32     77.23 o
   9   2  12      300.13      328.71     48.48 o
  10   2  12      128.63      182.88     51.71 o
 -11   3  12       23.45       -3.93     55.25 o
 -10   3  12       62.64       72.92     35.73 o
  -9   3  12        5.09       27.84     32.04 o
  -8   3  12       46.09       85.38     25.45 o
  -7   3  12      111.57      139.46     23.98 o
  -6   3  12       62.92       59.45     21.78 o
  -5   3  12      268.34      260.04     23.78 o
  -4   3  12       50.96       67.06     15.86 o
  -3   3  12      277.69      266.21     15.01 o
  -2   3  12      102.14      100.21     13.50 o
  -1   3  12      149.59      158.03     17.59 o
   0   3  12      138.07      161.09     17.36 o
   1   3  12      250.99      257.08     16.17 o
   2   3  12      208.45      219.57     18.01 o
   3   3  12      289.61      325.13     26.08 o
   4   3  12      123.09      156.32     25.88 o
   5   3  12      286.46      320.82     48.01 o
   6   3  12       63.70       98.95     25.58 o
   7   3  12       44.57       33.83     47.25 o
   8   3  12      163.27      116.81     48.54 o
   9   3  12       13.52       33.65     50.58 o
  -7   4  12       30.90       10.06     47.23 o
  -6   4  12        6.01       20.40     34.05 o
  -5   4  12       17.98       11.04     31.78 o
  -4   4  12        0.84        5.74     29.75 o
  -3   4  12       43.59       39.23     25.37 o
  -2   4  12      196.83      168.16     50.96 o
  -1   4  12      116.09      140.90     30.82 o
   0   4  12       80.33       91.14     30.16 o
   1   4  12       19.99       13.23     28.56 o
   2   4  12       65.56       64.96     28.96 o
   3   4  12      305.59      264.39     30.55 o
   4   4  12       90.33       79.53     28.70 o
   5   4  12       60.77       57.76     47.42 o
   6   4  12       46.76       64.20     50.15 o
   0   5  12       62.28      103.72     50.00 o
   1   5  12       57.00       57.39     47.08 o
   2   5  12       16.61       54.27     34.89 o
   3   5  12        8.86      -25.73     48.41 o
 -13   1  13      126.11       50.15     50.63 o
 -12   1  13       75.15        3.46     48.52 o
 -11   1  13      242.91      267.41     31.63 o
 -10   1  13      575.91      588.02     30.37 o
  -9   1  13      642.72      597.02     21.78 o
  -8   1  13      233.50      232.52     19.70 o
  -7   1  13      441.20      419.43      9.96 o
  -6   1  13     1579.10     1564.44     27.01 o
  -5   1  13     2207.12     2170.10     26.02 o
  -4   1  13     2345.50     2362.18     23.52 o
  -3   1  13     1264.93     1256.54     16.07 o
  -2   1  13       92.12       72.06     11.00 o
  -1   1  13      917.22      985.83     17.29 o
   0   1  13     1352.20     1355.13     15.48 o
   1   1  13     1960.84     1966.99     25.67 o
   2   1  13     2154.30     2129.71     12.39 o
   3   1  13     1290.91     1192.86     14.11 o
   4   1  13      428.77      416.23     10.16 o
   5   1  13       25.91       17.15     10.03 o
   6   1  13      145.37      138.41     18.95 o
   7   1  13      772.65      778.25     25.64 o
   8   1  13      167.46      185.04     25.35 o
   9   1  13       34.21       36.71     30.01 o
  10   1  13        9.39       23.71     29.29 o
  11   1  13       21.25       36.95     32.46 o
 -11   2  13       18.72       44.07     48.26 o
 -10   2  13       11.63       -1.50     45.83 o
  -9   2  13       41.97       48.47     23.71 o
  -8   2  13      223.32      198.99     19.37 o
  -7   2  13      556.82      514.67     22.68 o
  -6   2  13       96.41       71.83      7.58 o
  -5   2  13      106.71      100.39     10.61 o
  -4   2  13      201.54      205.23     20.74 o
  -3   2  13      257.30      250.91     18.95 o
  -2   2  13      533.90      552.65     30.15 o
  -1   2  13      492.17      501.34     28.79 o
   0   2  13      126.82      138.99     16.75 o
   1   2  13      326.07      330.52     12.97 o
   2   2  13      167.78      162.43     12.15 o
   3   2  13      551.90      556.49     22.73 o
   4   2  13      332.82      297.70     20.29 o
   5   2  13       68.41      205.70     89.83 o
   6   2  13       41.67      189.05     81.85 o
   7   2  13       37.88      133.22     72.30 o
   8   2  13      149.62      330.57     86.13 o
   9   2  13      195.77      245.07     51.51 o
  10   2  13       35.93       67.09     51.27 o
 -11   3  13      123.51      127.17     55.01 o
 -10   3  13      130.78      132.78     36.02 o
  -9   3  13       69.19       66.43     33.72 o
  -8   3  13      191.43      213.08     26.12 o
  -7   3  13      203.15      207.56     24.91 o
  -6   3  13      273.33      274.01     22.37 o
  -5   3  13      438.12      445.87     22.08 o
  -4   3  13      233.48      233.70     16.69 o
  -3   3  13      502.23      503.74     16.89 o
  -2   3  13      347.34      322.39     19.73 o
  -1   3  13       25.75       56.98     17.90 o
   0   3  13      460.57      477.69     23.45 o
   1   3  13      220.17      233.49     16.36 o
   2   3  13      138.97      129.60     17.58 o
   3   3  13      226.49      271.45     27.59 o
   4   3  13      129.82      148.74     26.10 o
   5   3  13       76.58      108.46     28.11 o
   6   3  13       44.94       67.59     27.15 o
   7   3  13        0.86       -3.53     45.22 o
   8   3  13       11.56       40.76     48.37 o
  -7   4  13       98.63       79.80     48.69 o
  -6   4  13      162.67      152.45     38.98 o
  -5   4  13       48.56       39.74     32.99 o
  -4   4  13      117.58      116.06     46.77 o
  -3   4  13      127.52      131.48     22.95 o
  -2   4  13       95.34      117.35     21.98 o
  -1   4  13      237.83      211.57     32.27 o
   0   4  13      232.34      188.20     39.13 o
   1   4  13       48.96       59.13     30.79 o
   2   4  13      128.46      154.66     31.51 o
   3   4  13      117.86      129.36     30.39 o
   4   4  13       47.37       47.30     30.95 o
   5   4  13      131.45      128.41     50.62 o
   6   4  13      114.80      104.48     49.73 o
   1   5  13        1.83       27.32     34.66 o
   2   5  13       15.59       61.29     34.39 o
 -13   0  14      533.87      575.66     48.15 o
 -12   0  14       15.69       73.00     42.81 o
 -11   0  14      494.84      540.51     42.53 o
 -10   0  14     1693.15     1722.29     47.24 o
  -9   0  14      236.73      262.90     36.82 o
  -8   0  14     3046.78     2937.52     25.75 o
  -7   0  14     4435.69     4211.07     23.66 o
  -6   0  14      760.53      712.53     14.89 o
  -5   0  14     4181.02     4210.87     70.25 o
  -4   0  14    10462.58    10507.59    244.93 o
  -3   0  14     1167.20     1063.79     22.41 o
  -2   0  14     7667.57     7793.05    115.64 o
  -1   0  14     3459.26     3635.65     46.01 o
   0   0  14    18523.60    18692.21     83.51 o
   1   0  14     1892.66     1741.37     33.74 o
   2   0  14     3990.38     3532.61     68.89 o
   3   0  14    11290.66    11547.61     40.24 o
   4   0  14     4279.40     4146.29     39.35 o
   5   0  14     4129.12     3925.36    128.45 o
   6   0  14     6084.76     5905.32     52.75 o
   7   0  14       98.69      122.45     30.94 o
   8   0  14      761.88      793.73     39.05 o
   9   0  14     3219.20     3318.54     55.09 o
  10   0  14      669.25      679.10     45.56 o
  11   0  14      700.07      779.68     50.73 o
  12   0  14      468.86      434.61     51.92 o
 -13   1  14       69.09       -4.35     51.53 o
 -12   1  14        9.55      -22.85     49.76 o
 -11   1  14      167.52      122.99     31.11 o
 -10   1  14        0.05      -19.53     29.57 o
  -9   1  14        8.16       -7.97     19.36 o
  -8   1  14      178.53      132.36     19.48 o
  -7   1  14      290.14      268.00      9.15 o
  -6   1  14      107.91      109.43     16.38 o
  -5   1  14      544.74      590.09     17.33 o
  -4   1  14      198.46      237.78     16.03 o
  -3   1  14       17.88       11.30     11.98 o
  -2   1  14      443.00      455.27     12.72 o
  -1   1  14        4.26       18.76     17.56 o
   0   1  14        2.45       20.65     14.75 o
   1   1  14     1885.03     1917.69     27.48 o
   2   1  14       31.79       35.02      8.37 o
   3   1  14      431.26      461.53      9.97 o
   4   1  14      129.82      139.90      8.90 o
   5   1  14       56.86       72.19     17.16 o
   6   1  14       32.35       23.60     19.00 o
   7   1  14     1222.33     1212.91     26.25 o
   8   1  14       60.36       58.45     23.65 o
   9   1  14      157.04      131.27     28.44 o
  10   1  14        1.00        2.38     29.96 o
  11   1  14        1.93       17.56     49.39 o
 -11   2  14      220.95      219.06     54.31 o
 -10   2  14      506.82      468.28     49.34 o
  -9   2  14      576.21      554.19     31.41 o
  -8   2  14      398.98      387.58     23.41 o
  -7   2  14     1054.59     1039.95     31.01 o
  -6   2  14     1120.77      953.80     55.04 o
  -5   2  14     2312.04     2244.82     57.96 o
  -4   2  14     2555.93     2615.80     29.10 o
  -3   2  14     3045.87     3078.62     27.03 o
  -2   2  14     1222.15     1257.06     30.06 o
  -1   2  14     2412.33     2247.75     38.07 o
   0   2  14     1981.13     1952.18     23.25 o
   1   2  14     4450.63     4363.51     53.78 o
   2   2  14     3126.22     3001.88     42.52 o
   3   2  14     2598.29     2550.44     60.04 o
   4   2  14      849.43      843.76     94.62 o
   5   2  14     1587.18     1627.17     32.16 o
   6   2  14     1347.40     1372.19     69.77 o
   7   2  14      989.59     1157.33     92.69 o
   8   2  14     1204.23     1316.26     96.81 o
   9   2  14      578.81      601.86     53.52 o
  10   2  14      145.34      204.68     50.83 o
 -10   3  14        3.09      -21.26     49.05 o
  -9   3  14       99.10       45.64     33.92 o
  -8   3  14        1.99        5.03     26.35 o
  -7   3  14        0.29       -5.85     24.03 o
  -6   3  14        0.14       -4.33     22.39 o
  -5   3  14        0.86       -2.54     20.75 o
  -4   3  14        0.15      -14.17     26.56 o
  -3   3  14       76.91       81.82     20.68 o
  -2   3  14       49.70       62.55     19.32 o
  -1   3  14       16.83       15.04     18.52 o
   0   3  14       30.90       37.24     18.95 o
   1   3  14        2.80       -4.56     19.61 o
   2   3  14       18.31       27.78     16.33 o
   3   3  14        8.21       37.97     27.38 o
   4   3  14        4.67       43.74     28.37 o
   5   3  14       92.24       72.50     28.24 o
   6   3  14        2.47       15.82     28.94 o
   7   3  14        4.97        3.50     46.28 o
   8   3  14        0.45       39.35     51.80 o
  -7   4  14      129.44      118.38     48.76 o
  -6   4  14      165.86      186.90     50.40 o
  -5   4  14      119.03      126.45     33.89 o
  -4   4  14      323.12      377.40     54.25 o
  -3   4  14      200.39      229.39     23.67 o
  -2   4  14       92.68      161.30     22.30 o
  -1   4  14      138.93      108.93     33.44 o
   0   4  14      224.09      241.62     32.78 o
   1   4  14      332.53      383.97     33.69 o
   2   4  14      432.71      483.62     32.84 o
   3   4  14      203.43      206.65     31.62 o
   4   4  14      195.81      216.24     36.73 o
   5   4  14       39.60       28.53     49.65 o
   6   4  14       69.03       61.63     50.98 o
   0   5  14        3.03       27.42     49.61 o
   1   5  14        7.23       50.49     48.95 o
   2   5  14       11.87       27.82     49.48 o
 -13   1  15       32.10       10.85     52.01 o
 -12   1  15       96.57       42.48     48.87 o
 -11   1  15       54.12        8.61     40.54 o
 -10   1  15        1.69      -27.05     29.84 o
  -9   1  15      135.10       92.36     21.03 o
  -8   1  15       22.21        8.17     19.79 o
  -7   1  15        4.70       -0.54      9.58 o
  -6   1  15      996.54     1002.10     39.31 o
  -5   1  15      521.59      548.58     13.97 o
  -4   1  15      139.94      151.90     14.00 o
  -3   1  15      463.13      547.44     18.69 o
  -2   1  15      521.29      564.58     18.33 o
  -1   1  15      311.27      338.95     29.83 o
   0   1  15       32.99       53.13     15.88 o
   1   1  15     2712.98     2797.30     50.19 o
   2   1  15     2427.39     2275.42     29.59 o
   3   1  15      289.45      248.87     11.07 o
   4   1  15     1329.47     1307.54     19.87 o
   5   1  15      372.74      366.03     12.31 o
   6   1  15       77.59      101.00     19.94 o
   7   1  15     1455.94     1398.97     37.96 o
   8   1  15      343.39      385.16     26.39 o
   9   1  15       87.07      114.05     28.32 o
  10   1  15      520.18      554.07     32.05 o
  11   1  15      136.49      135.16     51.76 o
 -11   2  15        0.67       -5.62     52.04 o
 -10   2  15        4.34       21.08     48.99 o
  -9   2  15       34.83       36.77     31.06 o
  -8   2  15       85.93       78.45     22.94 o
  -7   2  15      207.37      220.09     23.39 o
  -6   2  15      179.66      165.10     12.02 o
  -5   2  15       47.84       53.54     20.47 o
  -4   2  15       74.33       80.60     18.82 o
  -3   2  15      472.85      524.98     23.19 o
  -2   2  15      287.76      261.87     17.43 o
  -1   2  15       65.40       70.30      9.84 o
   0   2  15      220.13      241.42     28.07 o
   1   2  15      303.73      337.27     19.85 o
   2   2  15       84.28       88.31     12.88 o
   3   2  15      367.22      387.66     17.08 o
   4   2  15      404.15      418.81     34.69 o
   5   2  15       89.06      205.01     29.25 o
   6   2  15       40.95       82.85     40.01 o
   7   2  15      107.80      233.48     29.46 o
   8   2  15       41.72      197.29     31.66 o
   9   2  15      249.28      265.00     50.03 o
  10   2  15       84.74      105.36     51.52 o
  -9   3  15       25.91       41.13     35.11 o
  -8   3  15       25.09       35.67     33.87 o
  -7   3  15        2.35        2.17     32.09 o
  -6   3  15        4.61      -30.80     38.85 o
  -5   3  15       47.99       29.34     29.43 o
  -4   3  15       33.68        9.22     28.05 o
  -3   3  15       56.27       33.89     21.19 o
  -2   3  15      155.91      158.31     20.50 o
  -1   3  15        4.93       16.34     19.71 o
   0   3  15      155.66      173.45     24.01 o
   1   3  15      381.54      385.09     34.98 o
   2   3  15      110.64      125.71     18.67 o
   3   3  15      189.72      231.16     29.44 o
   4   3  15      154.71      174.91     28.20 o
   5   3  15       47.23       38.97     29.10 o
   6   3  15      227.76      251.48     36.13 o
   7   3  15      174.32      134.25     50.98 o
   8   3  15       96.21      123.36     50.72 o
  -7   4  15       47.55       35.74     51.79 o
  -6   4  15       68.23       81.15     36.12 o
  -5   4  15       90.41       94.71     34.59 o
  -4   4  15       42.41       67.39     68.62 o
  -3   4  15       64.54      107.71     23.56 o
  -2   4  15      372.80      406.45     24.56 o
  -1   4  15       84.05       94.62     25.76 o
   0   4  15        5.89        3.13     47.35 o
   1   4  15      166.86      180.21     33.38 o
   2   4  15      119.37      134.51     32.90 o
   3   4  15       72.36      107.41     33.25 o
   4   4  15      216.49      277.59     80.87 o
   5   4  15       45.76       44.67     50.79 o
   0   5  15        1.10       36.15     53.94 o
 -13   0  16      107.45      137.00     48.64 o
 -12   0  16       64.47       93.63     43.94 o
 -11   0  16      459.03      456.54     45.87 o
 -10   0  16      125.71      183.12     40.36 o
  -9   0  16     1490.51     1471.90     92.55 o
  -8   0  16     2259.21     2164.32     57.10 o
  -7   0  16     1328.30     1192.43     56.72 o
  -6   0  16      564.86      526.59     20.17 o
  -5   0  16      991.71      923.15     43.37 o
  -4   0  16      114.72      103.92     18.54 o
  -3   0  16     6343.70     6558.64    285.98 o
  -2   0  16     4661.10     4862.48     44.39 o
  -1   0  16     2736.73     2730.28     46.45 o
   0   0  16     5867.85     6294.27     57.57 o
   1   0  16     2764.37     2795.16     41.78 o
   2   0  16      754.80      687.87     18.88 o
   3   0  16       28.18        8.61     16.22 o
   4   0  16      492.04      456.42     43.17 o
   5   0  16     1258.81     1220.25     22.87 o
   6   0  16     4526.65     4484.57     48.97 o
   7   0  16      865.91      873.80     37.23 o
   8   0  16       29.57       36.87     35.58 o
   9   0  16       11.17        6.49     38.49 o
  10   0  16      198.21      166.99     45.62 o
  11   0  16       56.00       37.60     49.23 o
  12   0  16      282.55      262.67     54.26 o
 -12   1  16        1.03       48.73     49.33 o
 -11   1  16        9.18      -12.15     31.99 o
 -10   1  16      172.65      177.54     22.87 o
  -9   1  16        6.29       -9.01     21.25 o
  -8   1  16       50.16       41.74     21.84 o
  -7   1  16       47.97       58.50     11.30 o
  -6   1  16      136.28      132.14     16.22 o
  -5   1  16       62.06       70.35     13.79 o
  -4   1  16     1210.20     1260.74     18.61 o
  -3   1  16       12.85       42.04     18.39 o
  -2   1  16        5.84       43.70     25.64 o
  -1   1  16      702.32      857.16     34.73 o
   0   1  16      858.49      855.38     22.10 o
   1   1  16      510.81      629.21     25.53 o
   2   1  16       88.60      104.44     10.96 o
   3   1  16        4.44       38.59     10.73 o
   4   1  16       47.46       64.62     14.38 o
   5   1  16      436.60      387.65     13.34 o
   6   1  16      541.75      551.23     21.76 o
   7   1  16      509.00      530.64     24.59 o
   8   1  16       16.99       36.04     26.32 o
   9   1  16        1.42       19.88     28.50 o
  10   1  16        0.90      168.85     50.44 o
  11   1  16        0.30       50.96     50.95 o
 -11   2  16       72.82       56.82     51.73 o
 -10   2  16      416.11      431.46     33.69 o
  -9   2  16      396.09      420.52     32.28 o
  -8   2  16      345.35      348.96     35.85 o
  -7   2  16      432.87      461.24     24.51 o
  -6   2  16     1052.06     1037.35     30.45 o
  -5   2  16      601.32      566.79     32.10 o
  -4   2  16      838.24      802.52     27.67 o
  -3   2  16      916.79      923.28     19.48 o
  -2   2  16     2978.59     2965.52     54.15 o
  -1   2  16      992.70     1008.71     20.83 o
   0   2  16       79.19       62.11      4.88 o
   1   2  16      825.89      769.19     30.40 o
   2   2  16     1064.77     1020.65     23.15 o
   3   2  16     1037.97      993.66     63.53 o
   4   2  16      839.40      808.91     31.29 o
   5   2  16      565.62      633.40     55.65 o
   6   2  16        5.24       39.49     55.45 o
   7   2  16      275.97      303.69     43.93 o
   8   2  16      290.66      311.93     64.76 o
   9   2  16      149.82      155.82     50.85 o
  10   2  16       19.64       53.63     53.54 o
  -9   3  16      122.01      103.04     35.60 o
  -8   3  16       92.99       78.61     33.91 o
  -7   3  16       71.43       67.47     34.93 o
  -6   3  16       92.68       77.95     32.31 o
  -5   3  16      263.44      236.81     31.30 o
  -4   3  16      218.84      208.39     30.19 o
  -3   3  16      110.89      154.87     33.10 o
  -2   3  16       11.90       29.33     20.83 o
  -1   3  16      234.97      253.24     21.74 o
   0   3  16      209.22      240.48     25.40 o
   1   3  16      339.13      390.07     19.60 o
   2   3  16      118.95      158.46     18.58 o
   3   3  16      180.99      215.04     30.52 o
   4   3  16       15.47       24.51     29.50 o
   5   3  16       51.49       96.58     32.09 o
   6   3  16      124.03      163.02     46.26 o
   7   3  16       62.97       63.45     49.88 o
   8   3  16       26.07       35.60     49.97 o
  -7   4  16      171.57      173.57     53.26 o
  -6   4  16      111.97       74.96     49.83 o
  -5   4  16       79.73       88.96     36.92 o
  -4   4  16       42.14       48.14     32.98 o
  -3   4  16      134.76      231.82     25.12 o
  -2   4  16      244.16      301.01     24.40 o
  -1   4  16       81.42      103.37     31.85 o
   0   4  16      137.71      115.39     35.27 o
   1   4  16       68.19       40.29     50.55 o
   2   4  16        3.26        8.54     33.87 o
   3   4  16      204.84      245.90     39.83 o
   4   4  16      126.56      115.18     34.72 o
   5   4  16        7.28      -33.22     53.89 o
 -12   1  17      305.37      395.90     52.04 o
 -11   1  17      253.45      261.44     76.03 o
 -10   1  17      617.39      645.95     25.12 o
  -9   1  17      868.74      869.94     24.57 o
  -8   1  17      412.64      420.93     22.80 o
  -7   1  17     1154.82     1091.49     16.07 o
  -6   1  17     1744.37     1700.54     20.41 o
  -5   1  17     1542.04     1520.70     37.78 o
  -4   1  17     2633.33     2770.42     23.56 o
  -3   1  17     2148.07     2173.84     29.89 o
  -2   1  17     5228.12     5244.16     81.98 o
  -1   1  17     5160.58     5036.06     82.09 o
   0   1  17     2712.32     2710.89     40.37 o
   1   1  17     3674.06     3764.53    185.26 o
   2   1  17     1033.60     1045.21     17.00 o
   3   1  17     2628.63     2637.56     28.88 o
   4   1  17     5598.61     5369.93     32.18 o
   5   1  17     1910.71     1893.25     18.64 o
   6   1  17     1413.19     1419.38     26.17 o
   7   1  17     1975.15     1978.11     55.49 o
   8   1  17      415.07      478.87     28.33 o
   9   1  17      634.36      670.66     31.13 o
  10   1  17      876.76      851.02     52.97 o
  11   1  17      339.40      351.54     54.03 o
 -11   2  17        4.70      -53.73     54.82 o
 -10   2  17        0.55        2.17     33.78 o
  -9   2  17       20.95       11.75     31.86 o
  -8   2  17       17.52        6.98     24.22 o
  -7   2  17       37.89       20.56     23.13 o
  -6   2  17        3.95       -0.63     21.24 o
  -5   2  17       17.82       19.07     20.48 o
  -4   2  17        1.53       27.83     20.33 o
  -3   2  17       31.09       64.60     14.39 o
  -2   2  17       84.79       99.72     13.57 o
  -1   2  17      232.71      240.95     15.22 o
   0   2  17        0.32       -5.35      5.35 o
   1   2  17      233.05      228.67     20.06 o
   2   2  17        3.39       -5.55     17.26 o
   3   2  17      178.06      188.70     17.21 o
   4   2  17       23.11       44.62     19.88 o
   5   2  17      418.39      465.51     31.54 o
   6   2  17      133.17      151.18     30.83 o
   7   2  17      147.02      158.08     37.85 o
   8   2  17        4.51       39.29     49.02 o
   9   2  17       53.97       31.53     51.59 o
  -9   3  17      176.83      183.21     50.98 o
  -8   3  17      307.86      285.84     43.08 o
  -7   3  17      234.92      257.93     38.99 o
  -6   3  17      257.60      260.78     58.74 o
  -5   3  17      321.58      356.03     33.01 o
  -4   3  17      475.59      523.60     45.65 o
  -3   3  17      390.14      422.76     24.00 o
  -2   3  17      353.97      372.67     23.78 o
  -1   3  17     1316.77     1350.74     32.16 o
   0   3  17      981.58     1056.72     33.14 o
   1   3  17      329.94      399.98     32.95 o
   2   3  17      743.97      797.25     27.10 o
   3   3  17      387.47      405.26     47.10 o
   4   3  17      375.67      467.44     32.27 o
   5   3  17      657.30      753.11     89.47 o
   6   3  17      400.19      436.95     66.75 o
   7   3  17      234.53      237.22     50.10 o
  -7   4  17        7.09      -25.99     51.50 o
  -6   4  17        8.64      -35.91     49.11 o
  -5   4  17       10.14       15.69     60.98 o
  -4   4  17       25.89       68.60     33.35 o
  -3   4  17        1.62       52.58     25.58 o
  -2   4  17       17.36       59.40     25.20 o
  -1   4  17        0.57        7.51     32.18 o
   0   4  17       53.62       25.04     46.38 o
   1   4  17       20.58        3.90     34.45 o
   2   4  17       85.89       76.18     34.65 o
   3   4  17        9.33       15.14     34.48 o
   4   4  17       69.33       68.89     34.45 o
 -13   0  18       26.12       27.24     50.52 o
 -12   0  18       42.72       56.84     47.11 o
 -11   0  18       13.90       52.44     44.73 o
 -10   0  18       45.26       46.33     41.57 o
  -9   0  18        6.06       13.57     20.45 o
  -8   0  18      331.22      274.55     21.56 o
  -7   0  18        3.84        2.21     19.94 o
  -6   0  18      121.58      114.27     20.49 o
  -5   0  18      552.14      548.50     23.78 o
  -4   0  18       68.85      102.54     22.62 o
  -3   0  18      666.67      700.60     25.14 o
  -2   0  18     2366.65     2501.14     33.92 o
  -1   0  18       56.53       80.44     37.46 o
   0   0  18       79.90       80.29     33.03 o
   1   0  18      448.95      436.54     35.44 o
   2   0  18      483.94      461.93     50.18 o
   3   0  18        6.63        2.86     17.81 o
   4   0  18     1274.83     1273.67     32.75 o
   5   0  18      625.38      611.32     22.29 o
   6   0  18       23.30       15.13     30.60 o
   7   0  18        2.53       -0.05     34.00 o
   8   0  18      623.50      593.09     41.08 o
   9   0  18      124.51      150.02     42.38 o
  10   0  18      184.91      186.68     44.82 o
  11   0  18       65.17       60.28     48.86 o
  12   0  18        5.68        5.68     51.56 o
 -12   1  18       12.40      121.36     50.55 o
 -11   1  18       71.89       69.87     70.54 o
 -10   1  18        3.09       -7.48     27.61 o
  -9   1  18        8.49       52.29     23.68 o
  -8   1  18       43.62       66.20     21.04 o
  -7   1  18      268.16      266.76     14.26 o
  -6   1  18        1.73       30.51     14.60 o
  -5   1  18      315.37      308.94     16.51 o
  -4   1  18       22.12       56.87     17.06 o
  -3   1  18      251.02      243.69     26.27 o
  -2   1  18      178.83      231.85     31.81 o
  -1   1  18        6.83      230.89     38.49 o
   0   1  18        6.95       94.03     24.92 o
   1   1  18       75.94      121.62     25.53 o
   2   1  18      738.62      753.19     19.70 o
   3   1  18      595.98      620.79     18.58 o
   4   1  18      102.42      177.25     34.89 o
   5   1  18      190.67      194.75     23.37 o
   6   1  18        8.19       17.64     21.17 o
   7   1  18       76.06      145.20     45.09 o
   8   1  18      374.12      392.03     28.01 o
   9   1  18        6.91      120.01     47.67 o
  10   1  18       44.44      104.73     48.90 o
  11   1  18        6.95       57.73     52.88 o
 -11   2  18       13.17      -39.61     53.95 o
 -10   2  18       13.42       13.97     31.77 o
  -9   2  18       96.41       98.15     56.43 o
  -8   2  18        9.09        1.25     24.46 o
  -7   2  18        8.36       14.37     23.22 o
  -6   2  18       62.74       62.71     22.96 o
  -5   2  18       13.20       16.61     22.05 o
  -4   2  18       28.40       34.84     20.85 o
  -3   2  18      207.53      227.34     20.97 o
  -2   2  18       54.19       63.02     13.66 o
  -1   2  18      200.31      198.71     11.92 o
   0   2  18        0.56       -1.25      6.37 o
   1   2  18        1.38       -2.27     20.68 o
   2   2  18      179.78      180.20     18.86 o
   3   2  18      302.57      288.81     18.03 o
   4   2  18       68.64       64.81     27.93 o
   5   2  18      447.66      484.50     30.75 o
   6   2  18      223.04      204.53     32.80 o
   7   2  18        6.88       18.62     31.47 o
   8   2  18      112.51      132.40     34.61 o
   9   2  18       49.68       48.12     51.45 o
 -10   3  18        8.93       96.31     53.28 o
  -9   3  18       32.99       18.06     37.10 o
  -8   3  18      195.61      253.99    102.34 o
  -7   3  18       99.98      111.60     35.17 o
  -6   3  18       37.19       56.25     32.36 o
  -5   3  18       43.30      127.71     51.67 o
  -4   3  18      413.20      441.46     36.62 o
  -3   3  18       58.21       82.15     23.61 o
  -2   3  18       92.93       95.19     22.35 o
  -1   3  18      713.25      668.50     38.10 o
   0   3  18      156.58      169.35     27.02 o
   1   3  18       10.07       45.85     19.78 o
   2   3  18      510.48      571.06     31.87 o
   3   3  18       71.92       85.43     24.84 o
   4   3  18        5.94       42.25     32.55 o
   5   3  18      577.53      627.13     35.77 o
   6   3  18       71.34       68.28     32.80 o
   7   3  18       30.67       65.81     52.91 o
  -6   4  18        5.03      -47.34     47.34 o
  -5   4  18        0.24       59.48     35.38 o
  -4   4  18        0.74       37.34     33.55 o
  -3   4  18       86.21      112.24     26.43 o
  -2   4  18        3.15       21.12     34.35 o
  -1   4  18       19.90       49.93     42.97 o
   0   4  18        2.87        2.04     28.30 o
   1   4  18       75.17       47.61     35.87 o
   2   4  18        7.58        8.79     35.50 o
   3   4  18       96.38       82.35     35.43 o
   4   4  18       20.07       28.77     34.99 o
 -12   1  19      143.07      210.98     53.60 o
 -11   1  19      378.53      371.48     49.72 o
 -10   1  19      476.53      489.51     39.14 o
  -9   1  19      352.06      369.89     23.10 o
  -8   1  19      816.53      812.44     30.39 o
  -7   1  19     1175.09     1128.92     19.18 o
  -6   1  19     1134.96     1141.98     36.71 o
  -5   1  19     1733.13     1702.76     27.97 o
  -4   1  19     1850.04     1931.03     30.88 o
  -3   1  19     1122.68     1177.94     25.54 o
  -2   1  19     2033.78     2162.98     31.90 o
  -1   1  19     2448.79     2364.30     39.72 o
   0   1  19     1947.87     1920.59     26.78 o
   1   1  19     1707.09     1718.18    117.68 o
   2   1  19     1711.15     1588.97     26.35 o
   3   1  19     1140.22     1123.48     20.41 o
   4   1  19     2169.07     2035.49     19.99 o
   5   1  19     1388.27     1294.40     35.80 o
   6   1  19      259.91      239.35     26.20 o
   7   1  19      312.15      354.05     25.33 o
   8   1  19      481.98      472.07     28.55 o
   9   1  19      309.22      377.44     49.07 o
  10   1  19      283.49      284.90     51.57 o
 -11   2  19        3.10       31.92     42.93 o
 -10   2  19        5.78       43.09     33.03 o
  -9   2  19      237.50      245.00     32.42 o
  -8   2  19       62.39       75.14     25.80 o
  -7   2  19       22.23       30.44     24.97 o
  -6   2  19      172.02      179.30     26.58 o
  -5   2  19       25.53       16.30     23.30 o
  -4   2  19       25.04       74.80     22.47 o
  -3   2  19        3.71       41.95     21.30 o
  -2   2  19      289.40      261.21     16.03 o
  -1   2  19      414.96      389.61     13.63 o
   0   2  19        1.51       10.85      7.97 o
   1   2  19      481.47      478.55     22.95 o
   2   2  19       74.68       80.32     18.79 o
   3   2  19      224.43      251.55     21.83 o
   4   2  19      154.09      181.60     23.19 o
   5   2  19      190.10      250.65     32.96 o
   6   2  19        0.98        8.47     32.37 o
   7   2  19      186.71      199.56     33.58 o
   8   2  19       21.71       22.24     34.72 o
   9   2  19        6.97        8.56     53.84 o
  -9   3  19      101.88      139.99     51.86 o
  -8   3  19      319.80      315.53     42.47 o
  -7   3  19      229.70      294.60     35.88 o
  -6   3  19      106.32      206.76     32.81 o
  -5   3  19      600.20      659.19     34.83 o
  -4   3  19     1062.89     1184.44     35.31 o
  -3   3  19      296.96      305.30     25.58 o
  -2   3  19       70.38       93.57     24.35 o
  -1   3  19      175.88      175.45     28.87 o
   0   3  19      196.62      200.85     27.55 o
   1   3  19     1496.75     1564.70     57.13 o
   2   3  19     1170.88     1228.47     35.51 o
   3   3  19       36.06       48.01     25.46 o
   4   3  19        8.58       29.79     32.76 o
   5   3  19      226.84      243.94     34.26 o
   6   3  19      175.70      143.97     36.01 o
   7   3  19      212.77      156.65     52.57 o
  -6   4  19       42.15      151.39     49.62 o
  -5   4  19       12.78       82.37     47.38 o
  -4   4  19       38.51       88.38     34.53 o
  -3   4  19      173.89      201.27     27.36 o
  -2   4  19       45.31       68.57     35.64 o
  -1   4  19        7.73       38.00     35.45 o
   0   4  19       14.61        1.12     35.37 o
   1   4  19       10.12       -2.03     36.93 o
   2   4  19      132.58       97.75     36.46 o
   3   4  19      112.88      101.56     36.78 o
   4   4  19        2.26      -12.25     47.67 o
 -13   0  20      164.09      157.57     55.34 o
 -12   0  20      107.50       92.18     51.17 o
 -11   0  20      203.33      136.71     48.95 o
 -10   0  20      329.28      251.76     46.71 o
  -9   0  20      534.44      391.62     46.39 o
  -8   0  20       89.88       73.72     22.91 o
  -7   0  20      888.11      826.89     25.60 o
  -6   0  20     1237.66     1180.90     27.20 o
  -5   0  20     2292.20     2384.77     83.04 o
  -4   0  20     1639.49     1690.82     58.84 o
  -3   0  20     2104.10     2043.79     32.72 o
  -2   0  20      677.08      733.77     35.44 o
  -1   0  20     3428.00     3797.58    129.74 o
   0   0  20     2371.29     2422.44     48.50 o
   1   0  20     2245.14     2120.67     46.01 o
   2   0  20     2745.73     2467.82     97.96 o
   3   0  20     1792.44     1734.40     26.43 o
   4   0  20     1897.90     1758.43     27.38 o
   5   0  20     2163.33     2066.56     29.49 o
   6   0  20     1496.45     1506.00     27.99 o
   7   0  20      499.48      538.11     39.33 o
   8   0  20      977.02     1013.63     43.49 o
   9   0  20      343.65      386.20     42.99 o
  10   0  20      586.34      587.81     49.65 o
  11   0  20      332.23      358.51     50.93 o
 -12   1  20        1.54       38.55     52.21 o
 -11   1  20        6.16       44.34     35.13 o
 -10   1  20        2.21       14.03     23.36 o
  -9   1  20       66.17       77.35     23.84 o
  -8   1  20        1.21       31.01     23.57 o
  -7   1  20       17.45       25.33     15.22 o
  -6   1  20       13.74       37.58     16.05 o
  -5   1  20       19.19       23.48     16.97 o
  -4   1  20        3.51       13.57     18.39 o
  -3   1  20      282.78      238.23     28.02 o
  -2   1  20       10.66       88.33     29.53 o
  -1   1  20      200.05      273.31     32.20 o
   0   1  20       21.93       57.19     22.09 o
   1   1  20       59.58       91.67     29.31 o
   2   1  20       84.07       70.89     16.14 o
   3   1  20       84.65       99.05     13.67 o
   4   1  20       68.75       79.74     14.46 o
   5   1  20        9.06       16.42     13.40 o
   6   1  20       39.25       29.93     22.62 o
   7   1  20      103.81       82.70     24.29 o
   8   1  20        0.68       -3.63     44.92 o
   9   1  20       47.05      108.45     49.17 o
  10   1  20        5.66       60.90     50.69 o
 -11   2  20       92.87      111.71     46.85 o
 -10   2  20       94.31      158.25     57.68 o
  -9   2  20      117.89      180.14     32.03 o
  -8   2  20      239.44      285.06     42.14 o
  -7   2  20      285.05      278.26     25.81 o
  -6   2  20     1170.48     1114.46     40.52 o
  -5   2  20      222.16      265.14     24.78 o
  -4   2  20      666.94      753.94     31.48 o
  -3   2  20     1101.99     1114.76     30.13 o
  -2   2  20      393.61      364.68     18.21 o
  -1   2  20      626.33      705.11     31.06 o
   0   2  20     1766.27     1802.76     29.05 o
   1   2  20      765.58      779.21     26.23 o
   2   2  20     2094.90     2001.00     28.54 o
   3   2  20     1843.43     1749.67     43.25 o
   4   2  20      123.70      167.94     26.07 o
   5   2  20      423.02      443.49     33.35 o
   6   2  20      650.55      629.76    109.29 o
   7   2  20      747.16      660.61     99.45 o
   8   2  20      468.08      467.08     81.76 o
   9   2  20      299.67      268.53     54.04 o
  -9   3  20       10.67       27.62     51.90 o
  -8   3  20        9.73       73.58     36.85 o
  -7   3  20        4.55       55.54     35.27 o
  -6   3  20        4.37       58.32     33.35 o
  -5   3  20       18.78       80.26     33.08 o
  -4   3  20      226.15      267.03     32.39 o
  -3   3  20       12.57      -22.42     24.99 o
  -2   3  20       37.72        6.17     24.61 o
  -1   3  20       37.30       30.97     30.02 o
   0   3  20      257.89      260.05     24.79 o
   1   3  20      103.50      124.07     34.96 o
   2   3  20      858.13      961.11     38.37 o
   3   3  20      101.63      106.25     28.58 o
   4   3  20       51.24       62.26     35.75 o
   5   3  20       84.58       84.82     36.34 o
   6   3  20       37.85       16.68     36.95 o
  -6   4  20       49.29      129.57     50.68 o
  -5   4  20      122.41      174.76     48.98 o
  -4   4  20       26.04       45.91     28.09 o
  -3   4  20       41.01      103.13     27.69 o
  -2   4  20      106.60      111.57     35.88 o
  -1   4  20       34.40       76.70     35.92 o
   0   4  20       67.79      103.81     49.68 o
   1   4  20      290.47      258.01     39.58 o
   2   4  20       83.85       97.82     38.35 o
   3   4  20       18.01       25.98     37.67 o
   4   4  20      119.60       44.42     51.84 o
 -11   1  21       17.11       81.02     37.05 o
 -10   1  21       51.73       77.15     24.95 o
  -9   1  21       99.12      144.37     25.26 o
  -8   1  21       47.57       71.91     23.80 o
  -7   1  21      110.36      117.14     16.71 o
  -6   1  21       49.38       66.25     16.76 o
  -5   1  21       54.25       43.82     17.78 o
  -4   1  21        1.66       -6.42     19.39 o
  -3   1  21      345.54      366.28     25.07 o
  -2   1  21      258.94      280.98     24.12 o
  -1   1  21      142.12      177.97     22.73 o
   0   1  21        5.07        7.65     22.02 o
   1   1  21       27.62       43.02     27.41 o
   2   1  21       22.57       21.02     13.32 o
   3   1  21       32.19       48.69     13.82 o
   4   1  21       16.65        5.91     13.57 o
   5   1  21       15.25       15.64     14.18 o
   6   1  21        2.43       -6.27     15.99 o
   7   1  21        0.17       -5.59     24.85 o
   8   1  21       33.78       22.69     44.84 o
   9   1  21      100.16      111.78     49.76 o
  10   1  21        0.35       44.50     50.73 o
 -11   2  21        1.14       39.82     47.25 o
 -10   2  21       84.57      141.63     33.75 o
  -9   2  21       74.37      148.66     44.18 o
  -8   2  21        1.94       34.98     26.69 o
  -7   2  21       11.21       60.47     26.60 o
  -6   2  21      251.91      278.39     26.79 o
  -5   2  21      579.47      494.77     27.39 o
  -4   2  21      240.74      319.50     37.84 o
  -3   2  21       15.09       54.88     24.26 o
  -2   2  21       28.14       24.34     29.48 o
  -1   2  21       55.01      136.17     43.30 o
   0   2  21     1828.17     1642.25     36.78 o
   1   2  21     1115.77     1021.84     36.39 o
   2   2  21        3.69       56.53     20.34 o
   3   2  21       10.98       93.68     19.49 o
   4   2  21        1.82       24.06     25.66 o
   5   2  21       48.62      148.05     36.97 o
   6   2  21      640.11      539.33     84.75 o
   7   2  21       99.29       89.27     35.71 o
   8   2  21        8.52        2.58     36.34 o
  -9   3  21        9.30       63.91     52.67 o
  -8   3  21       39.33       92.17     36.38 o
  -7   3  21       17.15       63.58     35.41 o
  -6   3  21        5.08       56.44     45.22 o
  -5   3  21       14.43       32.48     35.27 o
  -4   3  21      110.40      165.72     41.09 o
  -3   3  21       48.15       12.64     37.56 o
  -2   3  21       32.26       22.08     27.02 o
  -1   3  21        1.42       17.29     32.10 o
   0   3  21      124.13      146.38     24.34 o
   1   3  21        3.92       18.64     21.68 o
   2   3  21      266.08      304.94     28.65 o
   3   3  21        1.06        7.49     28.12 o
   4   3  21       35.22       20.24     35.69 o
   5   3  21        0.72       -0.77     35.70 o
   6   3  21       69.08       65.82     36.68 o
  -6   4  21       83.19      164.11     51.80 o
  -5   4  21        5.43       51.24     47.97 o
  -4   4  21       46.78       58.57     33.31 o
  -3   4  21      234.00      224.70     29.62 o
  -2   4  21       52.06       69.99     37.14 o
  -1   4  21      128.03      157.50     36.54 o
   0   4  21       78.34       82.04     31.60 o
   1   4  21       13.47       14.23     40.29 o
   2   4  21       73.09       65.54     39.44 o
   3   4  21      357.33      271.80     56.60 o
   4   4  21       39.83        8.26     56.18 o
 -12   0  22      275.52      230.12     56.89 o
 -11   0  22      210.40      202.99     53.39 o
 -10   0  22      243.59      250.66     52.75 o
  -9   0  22      504.48      562.76     53.62 o
  -8   0  22     1232.75     1140.49     29.10 o
  -7   0  22      626.00      647.69     40.45 o
  -6   0  22      988.39      975.91     30.43 o
  -5   0  22     1497.57     1454.03     33.41 o
  -4   0  22     1266.94     1302.34     47.53 o
  -3   0  22     3252.78     3259.32     67.84 o
  -2   0  22     1818.50     1970.07     58.29 o
  -1   0  22     2026.60     2330.00     53.07 o
   0   0  22     1611.43     1556.25     50.00 o
   1   0  22     2161.74     1830.01     47.21 o
   2   0  22     1441.34     1328.26     28.16 o
   3   0  22     2660.78     2481.55     42.11 o
   4   0  22      917.24      896.14     25.98 o
   5   0  22     1625.58     1503.16     28.94 o
   6   0  22      610.09      592.10     50.47 o
   7   0  22      648.00      562.37     39.95 o
   8   0  22      336.65      310.10     40.84 o
   9   0  22      417.88      396.67     44.58 o
  10   0  22      304.19      280.17     49.21 o
 -11   1  22       29.61       31.15     37.32 o
 -10   1  22        6.56       19.14     36.93 o
  -9   1  22       13.11       20.62     25.13 o
  -8   1  22       53.39       40.56     25.13 o
  -7   1  22      109.19       72.22     17.26 o
  -6   1  22        3.60       14.44     17.56 o
  -5   1  22        0.96        0.33     18.71 o
  -4   1  22       30.65       24.32     19.75 o
  -3   1  22      141.97      166.88     25.31 o
  -2   1  22        0.75       59.06     29.13 o
  -1   1  22      396.78      385.04     24.52 o
   0   1  22        7.49       21.63     23.13 o
   1   1  22        4.62       36.93     28.60 o
   2   1  22      111.14       95.00     14.71 o
   3   1  22        0.29        9.05     14.10 o
   4   1  22        4.20       16.94     14.23 o
   5   1  22       27.95        9.74     14.87 o
   6   1  22       11.95       16.14     15.49 o
   7   1  22        0.57        4.65     34.62 o
   8   1  22       20.12       36.64     47.17 o
   9   1  22        0.45       65.52     39.51 o
  10   1  22        8.71       45.10     51.80 o
 -10   2  22      281.99      306.40     34.70 o
  -9   2  22      317.47      389.33     35.65 o
  -8   2  22      139.03      191.03     27.79 o
  -7   2  22      684.89      690.63     29.56 o
  -6   2  22      608.76      625.66     28.35 o
  -5   2  22      234.51      324.58     27.31 o
  -4   2  22     1160.92     1116.10     49.69 o
  -3   2  22      780.79      844.57     29.84 o
  -2   2  22      699.50      666.90     33.68 o
  -1   2  22     2815.40     2709.41     59.73 o
   0   2  22     1693.03     1714.39     43.08 o
   1   2  22       44.91       17.61     25.76 o
   2   2  22      821.17      822.67     23.68 o
   3   2  22     1124.41     1073.36     26.92 o
   4   2  22      642.35      618.79     28.18 o
   5   2  22      733.51      710.84     29.24 o
   6   2  22      657.34      558.21     80.69 o
   7   2  22       50.47       21.91     35.97 o
   8   2  22      266.35      190.93     43.63 o
  -8   3  22       37.49      124.98     37.92 o
  -7   3  22        6.15       49.89     36.42 o
  -6   3  22      113.71      184.00     74.51 o
  -5   3  22       49.24       46.45     34.63 o
  -4   3  22       19.69       26.92     33.56 o
  -3   3  22       44.96       30.15     33.17 o
  -2   3  22        6.69       18.89     28.75 o
  -1   3  22        6.64       20.61     25.96 o
   0   3  22      178.23      239.55     42.85 o
   1   3  22        1.14        6.14     23.37 o
   2   3  22        0.78       27.75     29.75 o
   3   3  22       68.55       71.30     29.13 o
   4   3  22       17.36       17.90     36.00 o
   5   3  22       37.35       48.31     36.98 o
   6   3  22        8.87        7.99     40.13 o
  -5   4  22      159.28      198.84     50.68 o
  -4   4  22       59.81       80.24     35.39 o
  -3   4  22       92.44      108.20     34.01 o
  -2   4  22       59.27       84.73     38.80 o
  -1   4  22       24.97       93.19     39.72 o
   0   4  22      181.74      134.85     41.92 o
   1   4  22      245.47      204.01     41.59 o
   2   4  22       20.76      -36.17     57.15 o
   3   4  22       99.47       58.77     59.44 o
   4   4  22       50.70       23.09     58.35 o
 -11   1  23       47.22       25.29     37.35 o
 -10   1  23       25.21       24.82     36.28 o
  -9   1  23      233.00      184.34     26.03 o
  -8   1  23      606.65      530.72     27.61 o
  -7   1  23       94.57       87.85     25.22 o
  -6   1  23       33.74       63.26     18.79 o
  -5   1  23      335.54      340.98     23.68 o
  -4   1  23      334.93      350.91     21.84 o
  -3   1  23     1940.44     1814.30     30.96 o
  -2   1  23     3708.26     3712.86     36.48 o
  -1   1  23       31.64       71.99     25.17 o
   0   1  23       31.15       79.34     24.56 o
   1   1  23     1723.17     1797.14    143.89 o
   2   1  23      910.22      834.87     44.14 o
   3   1  23     1095.82     1017.50     19.54 o
   4   1  23     1580.56     1494.12     19.85 o
   5   1  23      264.98      324.73     18.97 o
   6   1  23      352.61      380.82     30.13 o
   7   1  23      534.70      616.57    122.94 o
   8   1  23      473.97      543.78    102.05 o
   9   1  23      291.78      356.92     42.40 o
  10   1  23      132.78      170.61     53.29 o
 -10   2  23        0.49       38.73     46.59 o
  -9   2  23        1.23       46.07     34.71 o
  -8   2  23       13.06       40.88     28.44 o
  -7   2  23        0.71       31.60     27.56 o
  -6   2  23       65.10       79.93     27.03 o
  -5   2  23       32.19       62.48     27.00 o
  -4   2  23        0.70       27.48     26.04 o
  -3   2  23      261.44      260.36     26.71 o
  -2   2  23       15.33       21.79     31.41 o
  -1   2  23        2.46       59.36     32.78 o
   0   2  23      189.75      163.56     31.70 o
   1   2  23       12.44      -16.51     26.06 o
   2   2  23      191.13      170.97     21.73 o
   3   2  23       84.85       97.34     20.19 o
   4   2  23       20.71       46.86     27.91 o
   5   2  23       28.73       65.71     28.21 o
   6   2  23       21.48        3.33     37.87 o
   7   2  23       31.60       -6.90     38.32 o
   8   2  23       82.64       48.76     39.16 o
  -8   3  23       45.66       84.73     55.53 o
  -7   3  23       37.84       60.45     36.74 o
  -6   3  23      128.81      136.80     37.56 o
  -5   3  23      150.56      117.45     36.80 o
  -4   3  23       12.93        7.23     34.56 o
  -3   3  23       55.02       18.78     34.48 o
  -2   3  23       40.89       47.77     27.32 o
  -1   3  23      265.41      264.93     28.80 o
   0   3  23      814.34      840.48     36.64 o
   1   3  23      231.51      248.94     26.57 o
   2   3  23        7.40       26.57     29.01 o
   3   3  23       53.77       85.01     29.78 o
   4   3  23      109.83       71.00     37.12 o
   5   3  23      422.56      434.80     83.19 o
   6   3  23      258.96      185.80     55.56 o
  -5   4  23        1.41       -0.29     50.14 o
  -4   4  23        7.72       19.08     35.79 o
  -3   4  23       38.05       57.98     53.94 o
  -2   4  23        2.42       18.19     51.95 o
  -1   4  23       99.28      107.16     51.21 o
   0   4  23      114.05      102.15     32.66 o
   1   4  23       47.10       50.13     38.72 o
   2   4  23        1.49      -24.38     59.21 o
   3   4  23       95.17       70.42     58.65 o
   4   4  23        8.87      108.69     57.74 o
 -12   0  24      132.39       87.68     59.18 o
 -11   0  24       30.55       -8.63     56.02 o
 -10   0  24        1.65      -44.14     55.85 o
  -9   0  24      219.56      129.85     54.54 o
  -8   0  24      612.02      648.63     63.32 o
  -7   0  24       37.23       49.96     27.13 o
  -6   0  24      214.90      211.59     29.14 o
  -5   0  24        8.73        9.09     29.62 o
  -4   0  24       37.21       65.66     29.27 o
  -3   0  24      366.46      481.16     58.87 o
  -2   0  24     1634.13     1870.32     38.95 o
  -1   0  24        2.40       11.28     32.70 o
   0   0  24       23.96       34.29     40.42 o
   1   0  24      202.61      200.07     39.96 o
   2   0  24      106.25       85.22     24.56 o
   3   0  24       51.09       69.25     31.03 o
   4   0  24      234.30      213.28     24.03 o
   5   0  24       32.95       18.37     24.64 o
   6   0  24        2.52        1.01     24.84 o
   7   0  24        0.69       46.13     38.55 o
   8   0  24       32.04       39.88     41.56 o
   9   0  24       69.86       75.66     43.58 o
 -11   1  24       24.51        8.85     39.77 o
 -10   1  24       18.88      -11.60     37.72 o
  -9   1  24       27.93       17.39     27.64 o
  -8   1  24       61.72       56.57     26.19 o
  -7   1  24      117.07      110.05     29.42 o
  -6   1  24        3.84       34.08     19.87 o
  -5   1  24       76.67      107.25     21.45 o
  -4   1  24        1.30       28.55     22.04 o
  -3   1  24      122.27      194.57     30.06 o
  -2   1  24      988.54     1033.66     30.45 o
  -1   1  24      836.72      830.10     44.92 o
   0   1  24      495.54      502.27     26.72 o
   1   1  24       38.85      116.85     31.94 o
   2   1  24        1.82       11.33     15.82 o
   3   1  24       35.70       90.81     16.48 o
   4   1  24      180.96      190.24     16.63 o
   5   1  24      150.90      152.24     16.21 o
   6   1  24       13.29       46.36     28.43 o
   7   1  24       32.96       78.74     37.76 o
   8   1  24        2.24       27.29     38.74 o
   9   1  24       19.07       51.90     40.60 o
 -10   2  24       12.06       16.48     48.26 o
  -9   2  24       24.59       56.74     35.52 o
  -8   2  24       46.92       91.28     29.25 o
  -7   2  24      113.29      113.41     28.59 o
  -6   2  24      148.44      162.01     27.65 o
  -5   2  24      503.22      498.99     29.20 o
  -4   2  24       83.33       94.11     27.35 o
  -3   2  24       27.65       34.34     26.27 o
  -2   2  24       35.59       24.80     33.30 o
  -1   2  24       89.93       76.37     32.67 o
   0   2  24      258.61      204.64     34.92 o
   1   2  24      275.82      258.74     36.05 o
   2   2  24       79.32       79.25     22.05 o
   3   2  24       11.56       15.06     21.53 o
   4   2  24        0.54       -7.22     28.75 o
   5   2  24       30.07       35.23     26.73 o
   6   2  24       13.68      -38.10     38.10 o
   7   2  24        5.59      -30.23     38.70 o
   8   2  24       24.12      -24.40     59.42 o
  -7   3  24       43.06       99.86     38.97 o
  -6   3  24       89.25      103.58     37.52 o
  -5   3  24       65.33       58.29     37.64 o
  -4   3  24       60.12       40.84     36.18 o
  -3   3  24       84.04       37.28     35.00 o
  -2   3  24       99.67       98.24     46.24 o
  -1   3  24       24.94       48.01     42.63 o
   0   3  24      211.94      229.69     38.76 o
   1   3  24      204.36      245.40     32.26 o
   2   3  24       52.08       53.44     31.88 o
   3   3  24       37.75       55.36     30.78 o
   4   3  24       64.54       48.04     38.72 o
   5   3  24        4.10       43.28     47.03 o
   6   3  24      121.50       61.82     58.14 o
  -5   4  24       36.02       54.02     52.08 o
  -4   4  24       30.26       27.49     37.86 o
  -3   4  24       46.90       53.31     52.21 o
  -2   4  24        0.90      -21.72     52.35 o
  -1   4  24        4.85       91.61     57.65 o
   0   4  24       89.65      143.85     58.51 o
 -11   1  25      145.52      178.35     60.50 o
 -10   1  25      302.86      317.53     41.74 o
  -9   1  25      276.11      247.31     28.89 o
  -8   1  25      383.89      356.40     28.49 o
  -7   1  25      423.50      462.48     28.27 o
  -6   1  25      829.42      857.52     23.42 o
  -5   1  25     1332.41     1390.75     56.94 o
  -4   1  25      407.24      508.18     24.70 o
  -3   1  25     1080.49     1159.40     44.94 o
  -2   1  25     1451.27     1613.84     31.76 o
  -1   1  25      595.86      654.48     29.06 o
   0   1  25     1993.42     1996.07     39.37 o
   1   1  25     1599.45     1697.77     92.65 o
   2   1  25      683.03      622.42     23.44 o
   3   1  25     1464.95     1315.61     20.61 o
   4   1  25      746.55      711.87     18.50 o
   5   1  25      387.94      421.90     24.11 o
   6   1  25      727.37      680.27     32.67 o
   7   1  25      571.51      641.46    123.31 o
   8   1  25      282.01      344.60     51.75 o
   9   1  25      150.19      176.72     42.14 o
 -10   2  25        5.26       29.76     49.34 o
  -9   2  25        1.70       17.11     37.02 o
  -8   2  25       32.85       30.78     29.67 o
  -7   2  25       88.33       67.45     28.92 o
  -6   2  25        2.46       14.78     28.43 o
  -5   2  25        7.90       36.79     39.88 o
  -4   2  25        1.75        7.40     28.45 o
  -3   2  25       56.85       32.60     27.74 o
  -2   2  25       66.95       61.73     33.58 o
  -1   2  25      326.98      283.71     35.14 o
   0   2  25       57.92       18.34     41.15 o
   1   2  25       46.28       17.71     25.87 o
   2   2  25       16.86        4.38     23.48 o
   3   2  25        9.01       -0.23     22.47 o
   4   2  25       39.67       40.90     28.25 o
   5   2  25       68.18       90.44     35.34 o
   6   2  25        0.89      -39.19     39.19 o
   7   2  25       14.54      -27.52     39.18 o
   8   2  25        1.16        6.28     60.69 o
  -7   3  25      147.04      166.94     40.66 o
  -6   3  25      311.77      327.76     40.09 o
  -5   3  25      163.23      184.48     38.86 o
  -4   3  25      168.68      168.31     38.64 o
  -3   3  25      203.58      188.74     39.53 o
  -2   3  25      199.58      193.07     39.98 o
  -1   3  25      133.05      145.19     29.04 o
   0   3  25      308.47      347.06     29.82 o
   1   3  25      611.60      695.62     42.96 o
   2   3  25      269.96      259.56     32.03 o
   3   3  25       92.74       98.32     30.53 o
   4   3  25      153.75      164.18     32.55 o
   5   3  25       63.04       31.47     57.95 o
   6   3  25      165.23       98.53     61.79 o
  -4   4  25       16.26      -19.88     39.42 o
  -3   4  25        9.42       17.47     52.47 o
  -2   4  25        7.82       77.02     58.89 o
  -1   4  25        0.33        4.88     53.97 o
 -11   0  26       17.70      -40.91     58.87 o
 -10   0  26      270.42      117.96     60.04 o
  -9   0  26        2.04      -18.15     56.95 o
  -8   0  26        1.56       14.80     28.52 o
  -7   0  26      199.60      173.93     29.98 o
  -6   0  26       22.36       19.77     31.54 o
  -5   0  26      328.04      315.10     32.37 o
  -4   0  26     3070.93     2931.19     42.40 o
  -3   0  26      271.61      272.65     33.11 o
  -2   0  26      731.60      726.48     74.40 o
  -1   0  26     3064.21     3335.21    209.53 o
   0   0  26      674.21      729.75     38.75 o
   1   0  26      761.55      765.19     46.74 o
   2   0  26     1092.30     1006.71     30.79 o
   3   0  26       19.01       79.71     34.30 o
   4   0  26       21.72       49.21     25.23 o
   5   0  26      983.86      888.86     31.08 o
   6   0  26      206.70      223.05     27.86 o
   7   0  26      276.08      293.65     43.57 o
   8   0  26       93.89      111.14     42.77 o
 -11   1  26       24.98       -2.06     60.64 o
 -10   1  26        0.09       11.87     40.44 o
  -9   1  26       61.06       51.90     28.57 o
  -8   1  26       18.91        8.55     27.70 o
  -7   1  26        0.13       11.07     27.66 o
  -6   1  26      174.54      156.68     22.18 o
  -5   1  26      457.84      430.54     23.72 o
  -4   1  26       10.12       44.15     23.24 o
  -3   1  26      800.48      776.04     30.70 o
  -2   1  26       19.20       67.62     28.47 o
  -1   1  26       32.90       85.79     27.16 o
   0   1  26      597.28      652.60     29.78 o
   1   1  26      183.84      239.11     51.45 o
   2   1  26       15.95       12.31     16.98 o
   3   1  26       64.84       77.93     16.88 o
   4   1  26        6.73       27.25     20.86 o
   5   1  26       40.89       60.73     21.04 o
   6   1  26       69.62       81.03     29.64 o
   7   1  26        5.58       25.72     38.99 o
   8   1  26        0.88       29.20     39.59 o
   9   1  26       37.42       61.85     43.33 o
 -10   2  26        0.27       28.02     50.24 o
  -9   2  26        3.29       19.74     49.94 o
  -8   2  26       26.76       18.74     30.21 o
  -7   2  26      128.95       89.94     30.37 o
  -6   2  26       45.90       41.44     30.34 o
  -5   2  26       82.30       81.07     29.09 o
  -4   2  26       39.86       37.29     28.38 o
  -3   2  26       26.40       28.10     28.22 o
  -2   2  26      309.86      267.30     36.61 o
  -1   2  26      197.39      225.86     35.39 o
   0   2  26      114.63      123.86     35.68 o
   1   2  26      104.66       88.52     26.67 o
   2   2  26      219.47      192.94     24.98 o
   3   2  26      168.37      158.57     22.37 o
   4   2  26      423.49      414.42     32.35 o
   5   2  26      107.88      134.62     29.91 o
   6   2  26      113.14      119.88     41.20 o
   7   2  26       48.86       27.53     39.87 o
   8   2  26      131.34      105.63     61.91 o
  -6   3  26        0.63       19.18     39.57 o
  -5   3  26       81.04       54.30     39.24 o
  -4   3  26       61.49       24.83     38.78 o
  -3   3  26        8.82       14.33     62.18 o
  -2   3  26       15.19       -6.94     32.85 o
  -1   3  26       51.42       74.08     29.12 o
   0   3  26       40.64       35.98     30.45 o
   1   3  26       71.05       95.84     32.38 o
   2   3  26        7.87       24.83     32.25 o
   3   3  26       33.57       50.95     33.10 o
   4   3  26       27.59       31.32     58.83 o
   5   3  26       30.52       32.41     58.83 o
   6   3  26       67.92       -9.61     60.96 o
  -4   4  26        2.78      -23.66     38.45 o
  -3   4  26        0.32        4.84     59.87 o
 -11   1  27       72.28       71.59     60.36 o
 -10   1  27      125.13      107.03     42.58 o
  -9   1  27       73.20       72.95     30.15 o
  -8   1  27      236.72      203.30     29.48 o
  -7   1  27      206.07      201.70     33.42 o
  -6   1  27       19.84       29.27     22.47 o
  -5   1  27      180.06      235.49     23.63 o
  -4   1  27      537.13      574.86     52.15 o
  -3   1  27      176.27      187.16     25.01 o
  -2   1  27      333.48      329.40     29.34 o
  -1   1  27      841.34      840.11     31.64 o
   0   1  27       72.85      111.16     27.33 o
   1   1  27       14.13       15.89     33.48 o
   2   1  27      173.08      162.64     21.13 o
   3   1  27      195.48      173.26     24.48 o
   4   1  27      264.15      236.79     22.09 o
   5   1  27      147.10      122.86     27.68 o
   6   1  27       28.72       18.66     30.22 o
   7   1  27       43.02       51.15     40.05 o
   8   1  27        4.63       35.47     41.34 o
   9   1  27       49.12       90.11     72.60 o
 -10   2  27        0.42       30.88     49.47 o
  -9   2  27       32.08       55.26     50.14 o
  -8   2  27       43.63       35.80     31.05 o
  -7   2  27      129.02      113.77     32.23 o
  -6   2  27       32.13       55.93     31.65 o
  -5   2  27        0.92        2.25     29.82 o
  -4   2  27       71.70       63.94     29.60 o
  -3   2  27      130.52      101.35     30.46 o
  -2   2  27       22.51       -3.48     36.46 o
  -1   2  27       51.42       43.39     35.92 o
   0   2  27       32.71       57.18     35.92 o
   1   2  27      116.46      136.67     32.65 o
   2   2  27       52.29       36.51     24.89 o
   3   2  27       17.47       16.23     23.32 o
   4   2  27       53.29       92.83     32.16 o
   5   2  27       31.89       85.63     30.15 o
   6   2  27       10.34       -3.59     41.75 o
   7   2  27       25.59      -39.75     61.17 o
   8   2  27       17.99       16.03     62.43 o
  -6   3  27       33.41      -17.83     57.89 o
  -5   3  27      102.59       63.62     41.07 o
  -4   3  27      105.46       58.63     40.02 o
  -3   3  27       24.52       30.88     78.65 o
  -2   3  27       79.35       86.07     38.95 o
  -1   3  27       65.95       62.10     30.18 o
   0   3  27       88.52      104.68     31.13 o
   1   3  27       34.77       26.61     31.53 o
   2   3  27       26.21        8.13     34.07 o
   3   3  27       66.18       74.42     33.17 o
   4   3  27       17.48       -9.91     62.16 o
   5   3  27        6.11      -46.02     62.97 o
   6   3  27       40.73      -61.86     61.86 o
 -10   0  28      372.92      400.20     62.99 o
  -9   0  28      238.90      278.78     61.20 o
  -8   0  28      437.35      398.80     58.49 o
  -7   0  28      220.00      214.00     32.74 o
  -6   0  28       48.26       -6.43     33.25 o
  -5   0  28      467.45      469.62     35.59 o
  -4   0  28     3646.00     3637.43    148.34 o
  -3   0  28     1223.19     1287.92     40.13 o
  -2   0  28     2242.96     2444.65     46.07 o
  -1   0  28       17.90       32.17     35.40 o
   0   0  28       24.47       13.61     36.57 o
   1   0  28     1713.10     1611.64     55.31 o
   2   0  28     2330.26     1787.25     46.01 o
   3   0  28      833.80      769.37     31.13 o
   4   0  28      906.02      793.57     30.23 o
   5   0  28      273.47      298.01     29.97 o
   6   0  28      366.09      403.77     41.37 o
   7   0  28      372.52      343.19     42.80 o
 -11   1  28       35.01       -5.06     61.54 o
 -10   1  28        4.45       23.84     59.85 o
  -9   1  28        8.99      -16.64     30.22 o
  -8   1  28        5.43      -15.55     30.68 o
  -7   1  28       29.14       29.70     29.51 o
  -6   1  28       10.46       23.01     23.51 o
  -5   1  28      282.21      281.19     24.21 o
  -4   1  28       13.86       -1.46     24.02 o
  -3   1  28      284.45      252.12     26.21 o
  -2   1  28       23.38       42.89     29.27 o
  -1   1  28       12.99       51.43     28.33 o
   0   1  28        0.01       39.04     28.37 o
   1   1  28       30.39       14.50     35.07 o
   2   1  28        2.24        3.27     17.68 o
   3   1  28      171.48      144.22     27.73 o
   4   1  28       35.23       30.19     22.56 o
   5   1  28        3.30       23.52     28.94 o
   6   1  28        1.18      -16.06     31.29 o
   7   1  28       17.86       15.71     40.45 o
   8   1  28       35.30       27.09     42.64 o
 -10   2  28       45.95       57.41     50.21 o
  -9   2  28      170.07      168.91     52.61 o
  -8   2  28       62.14       58.55     32.91 o
  -7   2  28      261.99      264.69     32.51 o
  -6   2  28      408.93      417.86     33.55 o
  -5   2  28      147.74      153.20     31.46 o
  -4   2  28       93.10      109.42     31.25 o
  -3   2  28      519.07      503.37     31.65 o
  -2   2  28      362.02      361.89     38.06 o
  -1   2  28      709.35      685.73     45.82 o
   0   2  28      466.22      495.91     60.86 o
   1   2  28      445.82      438.62     47.33 o
   2   2  28      250.98      254.96     26.31 o
   3   2  28      252.36      236.81     25.65 o
   4   2  28      289.35      259.16     32.33 o
   5   2  28      428.96      435.49     33.79 o
   6   2  28      176.75      105.40     42.51 o
   7   2  28      142.39      147.50     67.53 o
  -5   3  28        6.46      -45.70     58.10 o
  -4   3  28        4.79      -24.90     41.07 o
  -3   3  28        5.62        8.78     45.06 o
  -2   3  28        0.37      -13.45     33.05 o
  -1   3  28        0.98        8.57     31.06 o
   0   3  28        4.87       -2.53     42.00 o
   1   3  28        0.58        9.16     33.41 o
   2   3  28        3.01       19.29     34.89 o
   3   3  28        4.53      -11.05     62.50 o
   4   3  28        0.69      -22.38     63.07 o
 -10   1  29        0.07      -17.00     61.42 o
  -9   1  29       13.09      -15.00     43.71 o
  -8   1  29       17.29       -9.90     30.87 o
  -7   1  29        5.68       19.45     30.36 o
  -6   1  29      297.96      280.77     24.51 o
  -5   1  29        4.12        7.60     24.67 o
  -4   1  29       19.40       18.93     25.41 o
  -3   1  29      307.69      300.30     27.60 o
  -2   1  29       15.95       38.75     30.55 o
  -1   1  29       88.46      114.55     30.01 o
   0   1  29      200.65      205.78     30.15 o
   1   1  29        5.05        7.23     23.17 o
   2   1  29       62.17       75.60     23.15 o
   3   1  29      248.02      186.89     33.16 o
   4   1  29       75.23       91.06     23.57 o
   5   1  29       94.51      131.14     30.61 o
   6   1  29       55.61       48.28     34.19 o
   7   1  29      104.18      116.28     45.92 o
   8   1  29       35.16       18.11     42.73 o
  -9   2  29        7.78       -0.27     55.18 o
  -8   2  29        5.04       14.84     39.31 o
  -7   2  29      120.75      108.46     33.38 o
  -6   2  29       41.80       70.46     34.95 o
  -5   2  29       36.86       41.52     31.52 o
  -4   2  29       15.12       26.36     31.46 o
  -3   2  29      113.19      110.62     31.49 o
  -2   2  29       34.73       38.02     38.46 o
  -1   2  29       91.81       81.84     38.25 o
   0   2  29       19.92       45.32     40.99 o
   1   2  29        0.67      -12.83     29.15 o
   2   2  29       54.77       29.90     26.57 o
   3   2  29       69.03       92.07     25.07 o
   4   2  29       13.52       25.23     30.86 o
   5   2  29       16.83       22.84     33.27 o
   6   2  29        8.22        9.49     64.83 o
   7   2  29       56.93       67.33     68.37 o
  -5   3  29        0.12      -58.71     58.71 o
  -4   3  29       41.80      -52.42     57.15 o
  -3   3  29       24.34       25.81     59.26 o
  -2   3  29        6.69       -8.89     33.22 o
  -1   3  29        1.13        9.38     31.35 o
   0   3  29       10.83       -7.91     42.26 o
   1   3  29        2.95       -4.00     43.87 o
   2   3  29       11.72      -13.61     62.40 o
  -9   0  30      199.95      156.58     61.25 o
  -8   0  30      106.82      116.43     59.79 o
  -7   0  30      214.50      190.70     35.25 o
  -6   0  30      183.07      182.93     34.07 o
  -5   0  30      230.00      286.33     36.55 o
  -4   0  30      239.83      303.00     35.56 o
  -3   0  30      452.59      528.65     40.14 o
  -2   0  30       87.94      149.63     38.54 o
  -1   0  30      342.70      346.48     39.90 o
   0   0  30      721.76      780.39     77.38 o
   1   0  30      149.06      143.04     38.60 o
   2   0  30      558.69      378.52     40.27 o
   3   0  30      202.33      148.17     27.95 o
   4   0  30       35.34       41.76     27.72 o
   5   0  30      124.83      111.22     30.71 o
   6   0  30      342.48      303.60     30.94 o
 -10   1  30       11.77       -7.30     61.66 o
  -9   1  30        1.16       -3.28     61.49 o
  -8   1  30       10.82       -4.35     33.00 o
  -7   1  30      180.82      167.32     32.26 o
  -6   1  30       13.20       38.25     25.25 o
  -5   1  30       91.10       92.46     24.81 o
  -4   1  30       11.80       10.85     25.51 o
  -3   1  30       59.89       57.63     27.26 o
  -2   1  30      144.31      156.62     30.85 o
  -1   1  30      494.13      529.32     38.39 o
   0   1  30       20.85       59.15     37.93 o
   1   1  30      107.78       81.34     37.54 o
   2   1  30        3.44       10.23     24.65 o
   3   1  30        9.83       23.49     29.58 o
   4   1  30       54.17       74.05     23.91 o
   5   1  30       23.90       48.51     31.73 o
   6   1  30        8.15       20.40     31.96 o
   7   1  30       14.80       35.70     41.00 o
  -9   2  30      118.80      124.83     56.58 o
  -8   2  30        1.99       19.17     40.82 o
  -7   2  30       53.65       60.16     34.36 o
  -6   2  30      510.14      524.31     35.49 o
  -5   2  30       77.22       97.12     32.69 o
  -4   2  30       79.81       89.43     32.99 o
  -3   2  30      195.22      200.20     32.91 o
  -2   2  30       87.75       88.66     39.31 o
  -1   2  30      144.34      129.52     39.48 o
   0   2  30      288.62      257.76     33.52 o
   1   2  30      195.01      156.96     31.31 o
   2   2  30       54.66       35.89     26.40 o
   3   2  30      115.71      102.04     26.42 o
   4   2  30       61.21       37.13     31.53 o
   5   2  30       70.41       62.20     42.17 o
   6   2  30       32.45       11.14     67.33 o
  -4   3  30       12.75      -22.57     58.68 o
  -3   3  30       44.97       24.57     55.87 o
  -2   3  30       38.71       10.87     40.29 o
  -1   3  30       26.63       -3.28     37.53 o
  -9   1  31       68.21       78.56     63.77 o
  -8   1  31       40.73       43.36     32.74 o
  -7   1  31      111.38      112.82     32.36 o
  -6   1  31      496.47      527.43     43.65 o
  -5   1  31      363.51      405.12     27.99 o
  -4   1  31      263.73      279.30     27.55 o
  -3   1  31       91.94      112.44     27.42 o
  -2   1  31      108.11      172.82     32.26 o
  -1   1  31      752.96      833.46     34.62 o
   0   1  31      816.12      853.31     45.74 o
   1   1  31      430.46      533.76     95.19 o
   2   1  31      220.53      250.62     34.33 o
   3   1  31      229.44      247.79     31.96 o
   4   1  31      406.45      452.80     48.25 o
   5   1  31      338.20      348.61     33.71 o
   6   1  31      146.29      159.06     33.74 o
   7   1  31      159.97      119.89     52.23 o
  -8   2  31        0.42        7.10     42.02 o
  -7   2  31      107.86       89.60     41.85 o
  -6   2  31       11.46       27.10     33.72 o
  -5   2  31       51.76       47.37     33.69 o
  -4   2  31        0.65      -13.08     32.98 o
  -3   2  31       31.27        2.96     40.53 o
  -2   2  31        3.88       -0.50     39.90 o
  -1   2  31       97.92       83.16     41.21 o
   0   2  31        7.79        6.20     32.94 o
   1   2  31        7.61      -14.25     27.64 o
   2   2  31        0.41       -0.87     27.06 o
   3   2  31        0.12      -19.37     33.76 o
   4   2  31        1.33       -5.03     32.38 o
  -4   3  31       36.75      -45.27     59.84 o
  -3   3  31      128.59       61.12     59.39 o
  -2   3  31      171.43       90.91     56.09 o
  -1   3  31       43.42       76.68     52.04 o
  -8   0  32        3.10       -3.11     64.04 o
  -7   0  32        0.62        0.42     35.50 o
  -6   0  32        8.17       -0.76     36.11 o
  -5   0  32        8.90       32.66     37.43 o
  -4   0  32       11.24       34.34     37.31 o
  -3   0  32        3.99       58.98     38.97 o
  -2   0  32       34.68       37.32     39.23 o
  -1   0  32      129.00       67.88     41.38 o
   0   0  32      248.68      293.98     42.04 o
   1   0  32       81.43       68.21     40.63 o
   2   0  32       86.46       68.90     39.94 o
   3   0  32        4.31       26.57     30.48 o
   4   0  32        7.45        7.92     31.29 o
   5   0  32        0.95       -6.96     45.44 o
   6   0  32       24.91       13.51     45.29 o
  -8   1  32        6.02       28.27     37.39 o
  -7   1  32       18.60       28.37     32.66 o
  -6   1  32        2.45       25.70     33.05 o
  -5   1  32       51.87       64.55     26.64 o
  -4   1  32        0.84       21.37     27.69 o
  -3   1  32       27.67       30.98     28.19 o
  -2   1  32       20.53       24.31     27.81 o
  -1   1  32       21.30       82.56     32.06 o
   0   1  32       16.25       44.14     39.15 o
   1   1  32       36.82       84.08     39.15 o
   2   1  32        4.62       26.94     25.95 o
   3   1  32       25.59       23.00     31.67 o
   4   1  32       16.57       43.00     32.07 o
   5   1  32        9.86       28.04     32.90 o
   6   1  32       16.50       15.81     38.24 o
  -8   2  32       16.11       11.77     64.11 o
  -7   2  32        5.59      -18.24     42.44 o
  -6   2  32       27.44       64.33     42.68 o
  -5   2  32        9.02       21.48     33.73 o
  -4   2  32       51.25       35.82     34.11 o
  -3   2  32        3.69        0.32     40.22 o
  -2   2  32       70.64       46.14     40.60 o
  -1   2  32        3.24       -7.97     41.20 o
   0   2  32        6.98       -1.56     32.70 o
   1   2  32       52.10       17.67     28.62 o
   2   2  32        6.95       -8.15     27.89 o
   3   2  32        5.72      -12.47     34.88 o
  -3   3  32       37.15       -7.66     58.55 o
  -2   3  32      136.14      108.50     54.86 o
  -8   1  33       69.60      114.98     40.64 o
  -7   1  33       32.95      106.34     40.71 o
  -6   1  33      100.34      110.95     41.18 o
  -5   1  33      272.07      291.90     28.54 o
  -4   1  33      272.65      314.93     28.90 o
  -3   1  33      405.74      455.50     30.73 o
  -2   1  33      263.58      303.48     29.37 o
  -1   1  33       14.91       68.01     33.63 o
   0   1  33      142.89      191.42     41.47 o
   1   1  33      344.25      375.64     60.95 o
   2   1  33      237.47      250.63     26.83 o
   3   1  33      213.75      222.85     35.13 o
   4   1  33      182.72      174.88     33.50 o
   5   1  33       57.34       59.20     37.90 o
   6   1  33       52.32      -23.64     53.16 o
  -7   2  33        9.68       17.15     64.40 o
  -6   2  33        1.89        3.99     42.47 o
  -5   2  33        0.98        0.32     35.64 o
  -4   2  33       82.93      104.42     35.12 o
  -3   2  33      138.55      113.18     42.33 o
  -2   2  33        8.19       -9.95     41.65 o
  -1   2  33        4.34       -6.28     41.36 o
   0   2  33       24.06       50.35     31.78 o
   1   2  33       43.60       19.60     28.36 o
   2   2  33       12.80        2.10     31.75 o
  -2   3  33      135.93       48.46     58.74 o
  -7   0  34      259.25      250.44     63.59 o
  -6   0  34       37.49       42.34     37.66 o
  -5   0  34       88.04      110.14     39.37 o
  -4   0  34       90.55      155.58     40.82 o
  -3   0  34      152.51      204.16     41.05 o
  -2   0  34      409.90      450.11     47.07 o
  -1   0  34      524.56      546.13     43.42 o
   0   0  34       49.81       58.22     40.93 o
   1   0  34       72.04      108.20     42.72 o
   2   0  34      251.92      242.94     37.00 o
   3   0  34      185.68      171.61     30.24 o
   4   0  34      302.13      259.65     47.71 o
   5   0  34      186.54      192.17     52.91 o
  -8   1  34        3.11       41.81     52.28 o
  -7   1  34        0.03       45.24     40.13 o
  -6   1  34        0.80      -10.18     34.13 o
  -5   1  34        0.86       12.37     28.14 o
  -4   1  34        2.45       11.06     28.75 o
  -3   1  34        4.11       30.52     29.24 o
  -2   1  34       41.06       49.80     30.14 o
  -1   1  34       23.56       27.30     33.39 o
   0   1  34        0.17        6.44     41.34 o
   1   1  34        9.42       50.99     40.85 o
   2   1  34        6.16        8.86     27.27 o
   3   1  34        0.50       10.04     30.99 o
   4   1  34        0.51        8.02     36.19 o
   5   1  34        0.66       -8.62     50.44 o
  -6   2  34       48.47       79.23     62.89 o
  -5   2  34      137.23      153.23     63.60 o
  -4   2  34      129.84      114.96     43.97 o
  -3   2  34       30.88       32.50     42.84 o
  -2   2  34       38.41       54.85     42.32 o
  -1   2  34      120.94      194.39     43.81 o
   0   2  34      140.38      129.69     53.97 o
   1   2  34       15.40       18.80     38.50 o
   2   2  34      137.27      161.14     51.29 o
  -8   1  35        1.88        0.15     51.33 o
  -7   1  35        1.98      -23.49     53.04 o
  -6   1  35        3.83       13.29     42.21 o
  -5   1  35       38.14       36.67     28.77 o
  -4   1  35       16.99       29.99     29.03 o
  -3   1  35        0.51       30.23     29.41 o
  -2   1  35        7.24       33.94     30.68 o
  -1   1  35       31.16       37.24     34.70 o
   0   1  35       54.62       72.44     42.56 o
   1   1  35        3.06       18.86     32.41 o
   2   1  35        0.33        9.88     27.70 o
   3   1  35        3.00       -9.02     38.01 o
   4   1  35       10.77       38.47     50.84 o
   5   1  35        2.22       -7.89     54.61 o
  -3   2  35        2.83       19.20     61.42 o
  -2   2  35       38.64       68.32     59.51 o
  -1   2  35       50.69      106.95     56.33 o
   0   2  35       16.88      -16.64     54.70 o
   1   2  35        3.69       35.13     53.87 o
  -6   0  36      171.79      178.79     51.33 o
  -5   0  36      135.38      215.33     55.99 o
  -4   0  36       59.49      163.12     42.19 o
  -3   0  36      128.28      169.92     42.64 o
  -2   0  36      155.63      168.83     42.40 o
  -1   0  36      256.36      295.21     44.19 o
   0   0  36      184.27      197.27     44.46 o
   1   0  36      240.27      219.08     51.60 o
   3   0  36      123.11       98.54     51.69 o
   4   0  36      147.03      141.64     54.83 o
  -7   1  36        2.74       -0.58     54.53 o
  -6   1  36       26.69       -5.44     58.23 o
  -5   1  36       55.68      108.79     57.79 o
  -4   1  36        2.01       12.74     29.21 o
  -3   1  36        0.05        7.73     30.03 o
  -2   1  36        7.78       25.41     30.14 o
  -1   1  36       15.19       25.12     31.26 o
   0   1  36        0.04       48.00     42.83 o
   1   1  36        0.13       27.64     38.57 o
   2   1  36       63.92       61.72     31.24 o
   3   1  36        1.10       -1.48     51.21 o
   4   1  36        5.84        3.27     53.90 o
  -2   2  36      127.49      229.19     61.58 o
  -1   2  36      169.07      238.14     58.06 o
   0   2  36      102.68      136.16     58.25 o
   1   2  36       51.18       57.58     54.04 o
  -5   1  37        3.22        6.26     59.02 o
  -4   1  37       26.82       21.54     39.63 o
  -3   1  37       98.01       89.57     43.03 o
  -2   1  37       30.51        3.11     43.27 o
  -1   1  37        9.62        4.55     44.81 o
   0   1  37      120.39       91.11     58.30 o
   1   1  37      194.18      229.49     38.91 o
   2   1  37       47.93       65.42     53.86 o
   3   1  37       49.93       40.17     52.75 o
   0   2  37       10.84        2.16     59.11 o
   1   2  37       20.15        8.99     55.53 o
  -6   0  38      135.26      144.04     57.01 o
  -5   0  38        0.54      -12.96     54.95 o
  -4   0  38        8.17       41.98     56.37 o
  -3   0  38       49.53      111.13     58.79 o
  -2   0  38       72.74       80.25     60.90 o
   3   0  38        1.76       10.79     53.59 o
  -4   1  38        2.65        5.54     56.23 o
  -3   1  38        1.46      -19.67     59.54 o
  -2   1  38       11.91       -1.85     61.93 o
   1   1  38       21.52       22.26     53.18 o
   2   1  38        0.17       -0.98     53.47 o
  -4   1  39       83.16       80.71     58.13 o
  -3   1  39       35.29        2.28     61.76 o
 
